# Supplementary material for: Estimating effective survey duration in camera trap distance sampling surveys
Source: Ecol Evol. 2023 Oct 13;13(10):e10599. doi: 10.1002/ece3.10599 (PMC10571013; doi:10.1002/ece3.10599)
Supplement: Supplementary file 2 — Data S1 [file ECE3-13-e10599-s001.zip]

Archive with 3 entries (3 files):
- All_data.csv
- Camera_trap_test_overview.xlsx
- Metropolis_Hastings_code_06_12_2022.r
