# Supplementary material for: Estimating effective survey duration in camera trap distance sampling surveys
Source: Ecol Evol. 2023 Oct 13;13(10):e10599. doi: 10.1002/ece3.10599 (PMC10571013; doi:10.1002/ece3.10599)
Supplement: Supplementary file 2 — Data S1 [file ECE3-13-e10599-s001.zip › All_data.csv]

	Dataset	Station	Species	DateTimeOriginal	delta.time.secs	Beh_numeric_event	ID	EventID
1	full	G141	Red_deer	2018-06-04 00:46:45	NA	1	G141 Red_deer 2018-06-04 00:46:45	G141-Red_deer-1
2	full	G141	Red_deer	2018-06-04 01:30:36	NA	0	G141 Red_deer 2018-06-04 01:30:36	G141-Red_deer-2
3	full	G141	Red_deer	2018-06-04 01:31:00	24	0	G141 Red_deer 2018-06-04 01:31:00	G141-Red_deer-2
4	full	G141	Red_deer	2018-06-04 01:31:15	15	0	G141 Red_deer 2018-06-04 01:31:15	G141-Red_deer-2
5	full	G141	Red_deer	2018-06-04 01:31:24	9	0	G141 Red_deer 2018-06-04 01:31:24	G141-Red_deer-2
6	full	G141	Red_deer	2018-06-16 22:51:00	NA	2	G141 Red_deer 2018-06-16 22:51:00	G141-Red_deer-3
7	full	G141	Red_deer	2018-06-16 22:51:49	49	2	G141 Red_deer 2018-06-16 22:51:49	G141-Red_deer-3
8	full	G141	Red_deer	2018-07-08 21:18:21	NA	4	G141 Red_deer 2018-07-08 21:18:21	G141-Red_deer-4
9	full	G141	Red_deer	2018-07-08 21:18:34	13	4	G141 Red_deer 2018-07-08 21:18:34	G141-Red_deer-4
10	full	G141	Red_deer	2018-07-08 21:18:48	14	4	G141 Red_deer 2018-07-08 21:18:48	G141-Red_deer-4
11	full	G141	Red_deer	2018-07-08 21:19:10	22	4	G141 Red_deer 2018-07-08 21:19:10	G141-Red_deer-4
12	full	G141	Red_deer	2018-07-08 21:19:19	9	4	G141 Red_deer 2018-07-08 21:19:19	G141-Red_deer-4
13	full	G141	Red_deer	2018-08-05 20:43:58	NA	0	G141 Red_deer 2018-08-05 20:43:58	G141-Red_deer-5
14	full	G141	Red_deer	2018-08-05 20:45:42	104	0	G141 Red_deer 2018-08-05 20:45:42	G141-Red_deer-5
15	full	G141	Red_deer	2018-09-03 04:32:27	NA	2	G141 Red_deer 2018-09-03 04:32:27	G141-Red_deer-6
16	full	G141	Red_deer	2018-09-03 04:32:39	12	2	G141 Red_deer 2018-09-03 04:32:39	G141-Red_deer-6
17	full	G141	Red_deer	2018-09-18 18:58:46	NA	4	G141 Red_deer 2018-09-18 18:58:46	G141-Red_deer-7
18	full	G141	Red_deer	2018-09-18 18:59:34	48	4	G141 Red_deer 2018-09-18 18:59:34	G141-Red_deer-7
19	full	G141	Red_deer	2018-09-18 19:02:39	185	4	G141 Red_deer 2018-09-18 19:02:39	G141-Red_deer-7
20	full	G141	Red_deer	2018-09-18 19:03:10	31	4	G141 Red_deer 2018-09-18 19:03:10	G141-Red_deer-7
21	full	G141	Red_deer	2018-09-19 00:53:59	NA	1	G141 Red_deer 2018-09-19 00:53:59	G141-Red_deer-8
22	full	G141	Red_deer	2019-06-03 21:23:38	NA	0	G141 Red_deer 2019-06-03 21:23:38	G141-Red_deer-9
23	full	G150	Red_deer	2018-05-28 13:32:36	NA	0	G150 Red_deer 2018-05-28 13:32:36	G150-Red_deer-1
24	full	G150	Red_deer	2018-05-30 04:41:20	NA	0	G150 Red_deer 2018-05-30 04:41:20	G150-Red_deer-2
25	full	G150	Red_deer	2018-05-30 12:13:43	NA	1	G150 Red_deer 2018-05-30 12:13:43	G150-Red_deer-3
26	full	G150	Red_deer	2018-05-30 12:13:52	9	1	G150 Red_deer 2018-05-30 12:13:52	G150-Red_deer-3
27	full	G150	Red_deer	2018-05-30 12:14:02	10	1	G150 Red_deer 2018-05-30 12:14:02	G150-Red_deer-3
28	full	G150	Red_deer	2018-05-30 12:15:04	62	1	G150 Red_deer 2018-05-30 12:15:04	G150-Red_deer-3
29	full	G150	Red_deer	2018-05-30 12:16:15	71	1	G150 Red_deer 2018-05-30 12:16:15	G150-Red_deer-3
30	full	G150	Red_deer	2018-05-30 12:16:41	26	1	G150 Red_deer 2018-05-30 12:16:41	G150-Red_deer-3
31	full	G150	Red_deer	2018-05-30 12:17:32	51	1	G150 Red_deer 2018-05-30 12:17:32	G150-Red_deer-3
32	full	G150	Red_deer	2018-05-30 12:17:43	11	1	G150 Red_deer 2018-05-30 12:17:43	G150-Red_deer-3
33	full	G150	Red_deer	2018-05-30 12:17:53	10	1	G150 Red_deer 2018-05-30 12:17:53	G150-Red_deer-3
34	full	G150	Red_deer	2018-05-31 04:52:28	NA	0	G150 Red_deer 2018-05-31 04:52:28	G150-Red_deer-4
35	full	G150	Red_deer	2018-05-31 04:54:18	110	0	G150 Red_deer 2018-05-31 04:54:18	G150-Red_deer-4
36	full	G150	Red_deer	2018-05-31 15:38:40	NA	0	G150 Red_deer 2018-05-31 15:38:40	G150-Red_deer-5
37	full	G150	Red_deer	2018-06-05 07:32:41	NA	0	G150 Red_deer 2018-06-05 07:32:41	G150-Red_deer-6
38	full	G150	Red_deer	2018-06-05 07:32:51	10	0	G150 Red_deer 2018-06-05 07:32:51	G150-Red_deer-6
39	full	G150	Red_deer	2018-06-05 07:33:01	10	0	G150 Red_deer 2018-06-05 07:33:01	G150-Red_deer-6
40	full	G150	Red_deer	2018-06-05 07:33:11	10	0	G150 Red_deer 2018-06-05 07:33:11	G150-Red_deer-6
41	full	G150	Red_deer	2018-06-05 07:33:21	10	0	G150 Red_deer 2018-06-05 07:33:21	G150-Red_deer-6
42	full	G150	Red_deer	2018-06-06 19:36:00	NA	0	G150 Red_deer 2018-06-06 19:36:00	G150-Red_deer-7
43	full	G150	Red_deer	2018-06-06 19:36:10	10	0	G150 Red_deer 2018-06-06 19:36:10	G150-Red_deer-7
44	full	G150	Red_deer	2018-06-06 19:36:25	15	0	G150 Red_deer 2018-06-06 19:36:25	G150-Red_deer-7
45	full	G150	Red_deer	2018-06-07 17:56:17	NA	0	G150 Red_deer 2018-06-07 17:56:17	G150-Red_deer-8
46	full	G150	Red_deer	2018-06-07 19:15:43	NA	0	G150 Red_deer 2018-06-07 19:15:43	G150-Red_deer-9
47	full	G150	Red_deer	2018-06-10 12:20:11	NA	0	G150 Red_deer 2018-06-10 12:20:11	G150-Red_deer-10
48	full	G150	Red_deer	2018-06-10 12:20:21	10	0	G150 Red_deer 2018-06-10 12:20:21	G150-Red_deer-10
49	full	G150	Red_deer	2018-06-10 12:20:31	10	0	G150 Red_deer 2018-06-10 12:20:31	G150-Red_deer-10
50	full	G150	Red_deer	2018-06-10 12:21:38	67	0	G150 Red_deer 2018-06-10 12:21:38	G150-Red_deer-10
51	full	G150	Red_deer	2018-06-14 10:00:32	NA	0	G150 Red_deer 2018-06-14 10:00:32	G150-Red_deer-11
52	full	G150	Red_deer	2018-06-15 04:46:53	NA	0	G150 Red_deer 2018-06-15 04:46:53	G150-Red_deer-12
53	full	G150	Red_deer	2018-06-15 04:47:36	43	0	G150 Red_deer 2018-06-15 04:47:36	G150-Red_deer-12
54	full	G150	Red_deer	2018-06-15 04:47:50	14	0	G150 Red_deer 2018-06-15 04:47:50	G150-Red_deer-12
55	full	G150	Red_deer	2018-06-15 04:48:04	14	0	G150 Red_deer 2018-06-15 04:48:04	G150-Red_deer-12
56	full	G150	Red_deer	2018-06-15 11:23:17	NA	0	G150 Red_deer 2018-06-15 11:23:17	G150-Red_deer-13
57	full	G150	Red_deer	2018-06-19 19:19:59	NA	0	G150 Red_deer 2018-06-19 19:19:59	G150-Red_deer-14
58	full	G150	Red_deer	2018-06-19 19:20:09	10	0	G150 Red_deer 2018-06-19 19:20:09	G150-Red_deer-14
59	full	G150	Red_deer	2018-06-19 19:20:19	10	0	G150 Red_deer 2018-06-19 19:20:19	G150-Red_deer-14
60	full	G150	Red_deer	2018-06-19 19:20:35	16	0	G150 Red_deer 2018-06-19 19:20:35	G150-Red_deer-14
61	full	G150	Red_deer	2018-06-19 19:20:45	10	0	G150 Red_deer 2018-06-19 19:20:45	G150-Red_deer-14
62	full	G150	Red_deer	2018-06-19 19:20:54	9	0	G150 Red_deer 2018-06-19 19:20:54	G150-Red_deer-14
63	full	G150	Red_deer	2018-06-19 19:21:04	10	0	G150 Red_deer 2018-06-19 19:21:04	G150-Red_deer-14
64	full	G150	Red_deer	2018-06-19 19:23:30	146	0	G150 Red_deer 2018-06-19 19:23:30	G150-Red_deer-14
65	full	G150	Red_deer	2018-06-19 19:23:40	10	0	G150 Red_deer 2018-06-19 19:23:40	G150-Red_deer-14
66	full	G150	Red_deer	2018-06-19 19:23:55	15	0	G150 Red_deer 2018-06-19 19:23:55	G150-Red_deer-14
67	full	G150	Red_deer	2018-06-19 19:24:10	15	0	G150 Red_deer 2018-06-19 19:24:10	G150-Red_deer-14
68	full	G150	Red_deer	2018-06-19 19:24:28	18	0	G150 Red_deer 2018-06-19 19:24:28	G150-Red_deer-14
69	full	G150	Red_deer	2018-06-19 20:06:04	NA	0	G150 Red_deer 2018-06-19 20:06:04	G150-Red_deer-15
70	full	G150	Red_deer	2018-06-19 20:06:14	10	0	G150 Red_deer 2018-06-19 20:06:14	G150-Red_deer-15
71	full	G150	Red_deer	2018-06-20 20:00:02	NA	0	G150 Red_deer 2018-06-20 20:00:02	G150-Red_deer-16
72	full	G150	Red_deer	2018-06-20 20:00:13	11	0	G150 Red_deer 2018-06-20 20:00:13	G150-Red_deer-16
73	full	G150	Red_deer	2018-06-20 20:00:24	11	0	G150 Red_deer 2018-06-20 20:00:24	G150-Red_deer-16
74	full	G150	Red_deer	2018-06-20 20:01:22	58	0	G150 Red_deer 2018-06-20 20:01:22	G150-Red_deer-16
75	full	G150	Red_deer	2018-06-20 20:02:11	49	0	G150 Red_deer 2018-06-20 20:02:11	G150-Red_deer-16
76	full	G150	Red_deer	2018-06-22 13:51:36	NA	0	G150 Red_deer 2018-06-22 13:51:36	G150-Red_deer-17
77	full	G150	Red_deer	2018-06-22 15:15:11	NA	0	G150 Red_deer 2018-06-22 15:15:11	G150-Red_deer-18
78	full	G150	Red_deer	2018-06-22 15:15:21	10	0	G150 Red_deer 2018-06-22 15:15:21	G150-Red_deer-18
79	full	G150	Red_deer	2018-06-22 15:16:04	43	0	G150 Red_deer 2018-06-22 15:16:04	G150-Red_deer-18
80	full	G150	Red_deer	2018-06-22 15:16:15	11	0	G150 Red_deer 2018-06-22 15:16:15	G150-Red_deer-18
81	full	G150	Red_deer	2018-06-22 15:16:33	18	0	G150 Red_deer 2018-06-22 15:16:33	G150-Red_deer-18
82	full	G150	Red_deer	2018-06-30 14:54:49	NA	0	G150 Red_deer 2018-06-30 14:54:49	G150-Red_deer-19
83	full	G150	Red_deer	2018-06-30 14:54:59	10	0	G150 Red_deer 2018-06-30 14:54:59	G150-Red_deer-19
84	full	G150	Red_deer	2018-07-02 04:19:29	NA	0	G150 Red_deer 2018-07-02 04:19:29	G150-Red_deer-20
85	full	G150	Red_deer	2018-07-02 04:19:39	10	0	G150 Red_deer 2018-07-02 04:19:39	G150-Red_deer-20
86	full	G150	Red_deer	2018-07-02 04:19:49	10	0	G150 Red_deer 2018-07-02 04:19:49	G150-Red_deer-20
87	full	G150	Red_deer	2018-07-02 04:19:59	10	0	G150 Red_deer 2018-07-02 04:19:59	G150-Red_deer-20
88	full	G150	Red_deer	2018-07-02 04:20:09	10	0	G150 Red_deer 2018-07-02 04:20:09	G150-Red_deer-20
89	full	G150	Red_deer	2018-07-02 04:20:20	11	0	G150 Red_deer 2018-07-02 04:20:20	G150-Red_deer-20
90	full	G150	Red_deer	2018-07-02 04:20:36	16	0	G150 Red_deer 2018-07-02 04:20:36	G150-Red_deer-20
91	full	G150	Red_deer	2018-07-02 17:48:43	NA	0	G150 Red_deer 2018-07-02 17:48:43	G150-Red_deer-21
92	full	G150	Red_deer	2018-07-02 17:48:57	14	0	G150 Red_deer 2018-07-02 17:48:57	G150-Red_deer-21
93	full	G150	Red_deer	2018-07-02 17:49:22	25	0	G150 Red_deer 2018-07-02 17:49:22	G150-Red_deer-21
94	full	G150	Red_deer	2018-07-02 17:49:33	11	0	G150 Red_deer 2018-07-02 17:49:33	G150-Red_deer-21
95	full	G150	Red_deer	2018-07-02 17:49:50	17	0	G150 Red_deer 2018-07-02 17:49:50	G150-Red_deer-21
96	full	G150	Red_deer	2018-07-02 17:50:11	21	0	G150 Red_deer 2018-07-02 17:50:11	G150-Red_deer-21
97	full	G150	Red_deer	2018-07-02 17:50:21	10	0	G150 Red_deer 2018-07-02 17:50:21	G150-Red_deer-21
98	full	G150	Red_deer	2018-07-02 17:51:26	65	0	G150 Red_deer 2018-07-02 17:51:26	G150-Red_deer-21
99	full	G150	Red_deer	2018-07-02 17:51:38	12	0	G150 Red_deer 2018-07-02 17:51:38	G150-Red_deer-21
100	full	G150	Red_deer	2018-07-02 17:51:49	11	0	G150 Red_deer 2018-07-02 17:51:49	G150-Red_deer-21
101	full	G150	Red_deer	2018-07-02 17:51:59	10	0	G150 Red_deer 2018-07-02 17:51:59	G150-Red_deer-21
102	full	G150	Red_deer	2018-07-02 17:53:41	102	0	G150 Red_deer 2018-07-02 17:53:41	G150-Red_deer-21
103	full	G150	Red_deer	2018-07-02 17:53:52	11	0	G150 Red_deer 2018-07-02 17:53:52	G150-Red_deer-21
104	full	G150	Red_deer	2018-07-02 17:54:07	15	0	G150 Red_deer 2018-07-02 17:54:07	G150-Red_deer-21
105	full	G150	Red_deer	2018-07-02 17:54:23	16	0	G150 Red_deer 2018-07-02 17:54:23	G150-Red_deer-21
106	full	G150	Red_deer	2018-07-02 17:54:38	15	0	G150 Red_deer 2018-07-02 17:54:38	G150-Red_deer-21
107	full	G150	Red_deer	2018-07-02 17:54:48	10	0	G150 Red_deer 2018-07-02 17:54:48	G150-Red_deer-21
108	full	G150	Red_deer	2018-07-02 17:55:18	30	0	G150 Red_deer 2018-07-02 17:55:18	G150-Red_deer-21
109	full	G150	Red_deer	2018-07-02 17:55:44	26	0	G150 Red_deer 2018-07-02 17:55:44	G150-Red_deer-21
110	full	G150	Red_deer	2018-07-08 02:38:58	NA	0	G150 Red_deer 2018-07-08 02:38:58	G150-Red_deer-22
111	full	G150	Red_deer	2018-07-12 20:06:27	NA	0	G150 Red_deer 2018-07-12 20:06:27	G150-Red_deer-23
112	full	G150	Red_deer	2018-07-12 20:06:40	13	0	G150 Red_deer 2018-07-12 20:06:40	G150-Red_deer-23
113	full	G150	Red_deer	2018-07-12 20:06:53	13	0	G150 Red_deer 2018-07-12 20:06:53	G150-Red_deer-23
114	full	G150	Red_deer	2018-07-12 20:07:03	10	0	G150 Red_deer 2018-07-12 20:07:03	G150-Red_deer-23
115	full	G150	Red_deer	2018-07-12 20:07:14	11	0	G150 Red_deer 2018-07-12 20:07:14	G150-Red_deer-23
116	full	G150	Red_deer	2018-07-15 18:21:09	NA	0	G150 Red_deer 2018-07-15 18:21:09	G150-Red_deer-24
117	full	G150	Red_deer	2018-08-05 11:59:18	NA	0	G150 Red_deer 2018-08-05 11:59:18	G150-Red_deer-25
118	full	G150	Red_deer	2018-08-05 11:59:32	14	0	G150 Red_deer 2018-08-05 11:59:32	G150-Red_deer-25
119	full	G150	Red_deer	2018-08-05 11:59:47	15	0	G150 Red_deer 2018-08-05 11:59:47	G150-Red_deer-25
120	full	G150	Red_deer	2018-08-05 12:00:03	16	0	G150 Red_deer 2018-08-05 12:00:03	G150-Red_deer-25
121	full	G150	Red_deer	2018-08-06 17:12:44	NA	2	G150 Red_deer 2018-08-06 17:12:44	G150-Red_deer-26
122	full	G150	Red_deer	2018-08-06 17:12:55	11	2	G150 Red_deer 2018-08-06 17:12:55	G150-Red_deer-26
123	full	G150	Red_deer	2018-08-08 16:09:45	NA	0	G150 Red_deer 2018-08-08 16:09:45	G150-Red_deer-27
124	full	G150	Red_deer	2018-08-11 14:16:19	NA	0	G150 Red_deer 2018-08-11 14:16:19	G150-Red_deer-28
125	full	G150	Red_deer	2018-08-11 14:17:53	94	0	G150 Red_deer 2018-08-11 14:17:53	G150-Red_deer-28
126	full	G150	Red_deer	2018-08-13 16:33:56	NA	0	G150 Red_deer 2018-08-13 16:33:56	G150-Red_deer-29
127	full	G150	Red_deer	2018-08-13 16:34:23	27	0	G150 Red_deer 2018-08-13 16:34:23	G150-Red_deer-29
128	full	G150	Red_deer	2018-08-13 16:34:35	12	0	G150 Red_deer 2018-08-13 16:34:35	G150-Red_deer-29
129	full	G150	Red_deer	2018-08-13 16:34:55	20	0	G150 Red_deer 2018-08-13 16:34:55	G150-Red_deer-29
130	full	G150	Red_deer	2018-08-13 16:35:31	36	0	G150 Red_deer 2018-08-13 16:35:31	G150-Red_deer-29
131	full	G150	Red_deer	2018-08-13 16:35:43	12	0	G150 Red_deer 2018-08-13 16:35:43	G150-Red_deer-29
132	full	G150	Red_deer	2018-08-13 16:36:13	30	0	G150 Red_deer 2018-08-13 16:36:13	G150-Red_deer-29
133	full	G150	Red_deer	2018-08-15 17:20:25	NA	0	G150 Red_deer 2018-08-15 17:20:25	G150-Red_deer-30
134	full	G150	Red_deer	2018-08-15 17:20:35	10	0	G150 Red_deer 2018-08-15 17:20:35	G150-Red_deer-30
135	full	G150	Red_deer	2018-08-16 15:57:54	NA	0	G150 Red_deer 2018-08-16 15:57:54	G150-Red_deer-31
136	full	G150	Red_deer	2018-08-17 18:59:02	NA	0	G150 Red_deer 2018-08-17 18:59:02	G150-Red_deer-32
137	full	G150	Red_deer	2018-08-17 18:59:15	13	0	G150 Red_deer 2018-08-17 18:59:15	G150-Red_deer-32
138	full	G150	Red_deer	2018-08-17 18:59:27	12	0	G150 Red_deer 2018-08-17 18:59:27	G150-Red_deer-32
139	full	G150	Red_deer	2018-08-26 16:22:14	NA	0	G150 Red_deer 2018-08-26 16:22:14	G150-Red_deer-33
140	full	G150	Red_deer	2018-09-06 11:14:22	NA	0	G150 Red_deer 2018-09-06 11:14:22	G150-Red_deer-34
141	full	G150	Red_deer	2018-09-06 11:14:36	14	0	G150 Red_deer 2018-09-06 11:14:36	G150-Red_deer-34
142	full	G150	Red_deer	2018-09-12 16:40:09	NA	1	G150 Red_deer 2018-09-12 16:40:09	G150-Red_deer-35
143	full	G150	Red_deer	2018-09-12 16:40:20	11	1	G150 Red_deer 2018-09-12 16:40:20	G150-Red_deer-35
144	full	G150	Red_deer	2018-09-12 16:40:36	16	1	G150 Red_deer 2018-09-12 16:40:36	G150-Red_deer-35
145	full	G150	Red_deer	2018-09-12 16:40:49	13	1	G150 Red_deer 2018-09-12 16:40:49	G150-Red_deer-35
146	full	G150	Red_deer	2018-09-12 16:41:10	21	1	G150 Red_deer 2018-09-12 16:41:10	G150-Red_deer-35
147	full	G150	Red_deer	2018-09-12 16:41:29	19	1	G150 Red_deer 2018-09-12 16:41:29	G150-Red_deer-35
148	full	G150	Red_deer	2018-09-12 16:41:40	11	1	G150 Red_deer 2018-09-12 16:41:40	G150-Red_deer-35
149	full	G150	Red_deer	2018-09-12 16:42:04	24	1	G150 Red_deer 2018-09-12 16:42:04	G150-Red_deer-35
150	full	G150	Red_deer	2018-09-12 16:43:10	66	1	G150 Red_deer 2018-09-12 16:43:10	G150-Red_deer-35
151	full	G150	Red_deer	2018-09-12 16:43:52	42	1	G150 Red_deer 2018-09-12 16:43:52	G150-Red_deer-35
152	full	G150	Red_deer	2018-09-12 16:44:03	11	1	G150 Red_deer 2018-09-12 16:44:03	G150-Red_deer-35
153	full	G150	Red_deer	2018-09-13 13:01:21	NA	0	G150 Red_deer 2018-09-13 13:01:21	G150-Red_deer-36
154	full	G150	Red_deer	2018-09-13 13:02:39	78	0	G150 Red_deer 2018-09-13 13:02:39	G150-Red_deer-36
155	full	G150	Red_deer	2018-09-18 16:01:22	NA	0	G150 Red_deer 2018-09-18 16:01:22	G150-Red_deer-37
156	full	G150	Red_deer	2018-09-18 16:01:41	19	0	G150 Red_deer 2018-09-18 16:01:41	G150-Red_deer-37
157	full	G150	Red_deer	2018-09-18 16:02:06	25	0	G150 Red_deer 2018-09-18 16:02:06	G150-Red_deer-37
158	full	G150	Red_deer	2018-09-18 16:02:18	12	0	G150 Red_deer 2018-09-18 16:02:18	G150-Red_deer-37
159	full	G150	Red_deer	2018-09-18 16:03:05	47	0	G150 Red_deer 2018-09-18 16:03:05	G150-Red_deer-37
160	full	G150	Red_deer	2018-09-19 06:11:28	NA	0	G150 Red_deer 2018-09-19 06:11:28	G150-Red_deer-38
161	full	G150	Red_deer	2018-09-21 17:22:07	NA	0	G150 Red_deer 2018-09-21 17:22:07	G150-Red_deer-39
162	full	G150	Red_deer	2018-09-21 17:22:18	11	0	G150 Red_deer 2018-09-21 17:22:18	G150-Red_deer-39
163	full	G150	Red_deer	2018-10-28 13:08:33	NA	0	G150 Red_deer 2018-10-28 13:08:33	G150-Red_deer-40
164	full	G150	Red_deer	2018-10-28 13:10:35	122	0	G150 Red_deer 2018-10-28 13:10:35	G150-Red_deer-40
165	full	G150	Red_deer	2018-10-28 13:11:00	25	0	G150 Red_deer 2018-10-28 13:11:00	G150-Red_deer-40
166	full	G150	Red_deer	2018-10-28 13:11:08	8	0	G150 Red_deer 2018-10-28 13:11:08	G150-Red_deer-40
167	full	G150	Red_deer	2018-10-28 13:11:16	8	0	G150 Red_deer 2018-10-28 13:11:16	G150-Red_deer-40
168	full	G150	Red_deer	2018-10-28 13:11:25	9	0	G150 Red_deer 2018-10-28 13:11:25	G150-Red_deer-40
169	full	G150	Red_deer	2018-10-28 13:11:33	8	0	G150 Red_deer 2018-10-28 13:11:33	G150-Red_deer-40
170	full	G150	Red_deer	2018-10-28 13:11:42	9	0	G150 Red_deer 2018-10-28 13:11:42	G150-Red_deer-40
171	full	G150	Red_deer	2018-10-28 13:11:56	14	0	G150 Red_deer 2018-10-28 13:11:56	G150-Red_deer-40
172	full	G150	Red_deer	2018-10-28 13:12:06	10	0	G150 Red_deer 2018-10-28 13:12:06	G150-Red_deer-40
173	full	G150	Red_deer	2018-10-28 13:12:14	8	0	G150 Red_deer 2018-10-28 13:12:14	G150-Red_deer-40
174	full	G150	Red_deer	2018-10-28 13:13:30	76	0	G150 Red_deer 2018-10-28 13:13:30	G150-Red_deer-40
175	full	G150	Red_deer	2018-10-28 13:13:40	10	0	G150 Red_deer 2018-10-28 13:13:40	G150-Red_deer-40
176	full	G150	Red_deer	2018-10-28 13:13:49	9	0	G150 Red_deer 2018-10-28 13:13:49	G150-Red_deer-40
177	full	G150	Red_deer	2018-10-28 13:13:57	8	0	G150 Red_deer 2018-10-28 13:13:57	G150-Red_deer-40
178	full	G150	Red_deer	2018-11-07 14:30:20	NA	0	G150 Red_deer 2018-11-07 14:30:20	G150-Red_deer-41
179	full	G150	Red_deer	2018-11-07 14:33:55	215	0	G150 Red_deer 2018-11-07 14:33:55	G150-Red_deer-41
180	full	G150	Red_deer	2018-11-07 14:40:37	NA	0	G150 Red_deer 2018-11-07 14:40:37	G150-Red_deer-42
181	full	G150	Red_deer	2018-11-07 14:40:46	9	0	G150 Red_deer 2018-11-07 14:40:46	G150-Red_deer-42
182	full	G150	Red_deer	2018-11-15 02:04:44	NA	1	G150 Red_deer 2018-11-15 02:04:44	G150-Red_deer-43
183	full	G150	Red_deer	2018-11-15 02:05:00	16	1	G150 Red_deer 2018-11-15 02:05:00	G150-Red_deer-43
184	full	G150	Red_deer	2018-11-15 02:05:29	29	1	G150 Red_deer 2018-11-15 02:05:29	G150-Red_deer-43
185	full	G150	Red_deer	2018-11-15 10:59:36	NA	0	G150 Red_deer 2018-11-15 10:59:36	G150-Red_deer-44
186	full	G150	Red_deer	2019-06-11 15:17:51	NA	0	G150 Red_deer 2019-06-11 15:17:51	G150-Red_deer-45
187	full	G150	Red_deer	2019-07-04 16:43:31	NA	0	G150 Red_deer 2019-07-04 16:43:31	G150-Red_deer-46
188	full	G150	Red_deer	2019-07-10 06:45:57	NA	0	G150 Red_deer 2019-07-10 06:45:57	G150-Red_deer-47
189	full	G150	Red_deer	2019-07-10 06:46:21	24	0	G150 Red_deer 2019-07-10 06:46:21	G150-Red_deer-47
190	full	G150	Red_deer	2019-07-10 06:46:34	13	0	G150 Red_deer 2019-07-10 06:46:34	G150-Red_deer-47
191	full	G150	Red_deer	2019-07-10 06:46:47	13	0	G150 Red_deer 2019-07-10 06:46:47	G150-Red_deer-47
192	full	G150	Red_deer	2019-07-10 06:47:19	32	0	G150 Red_deer 2019-07-10 06:47:19	G150-Red_deer-47
193	full	G150	Red_deer	2019-07-10 06:47:33	14	0	G150 Red_deer 2019-07-10 06:47:33	G150-Red_deer-47
194	full	G150	Red_deer	2019-07-10 06:47:46	13	0	G150 Red_deer 2019-07-10 06:47:46	G150-Red_deer-47
195	full	G150	Red_deer	2019-07-10 06:47:59	13	0	G150 Red_deer 2019-07-10 06:47:59	G150-Red_deer-47
196	full	G150	Red_deer	2019-07-27 13:04:32	NA	0	G150 Red_deer 2019-07-27 13:04:32	G150-Red_deer-48
197	full	G158	Red_deer	2018-05-25 13:56:10	NA	0	G158 Red_deer 2018-05-25 13:56:10	G158-Red_deer-1
198	full	G158	Red_deer	2018-05-28 19:31:18	NA	0	G158 Red_deer 2018-05-28 19:31:18	G158-Red_deer-2
199	full	G158	Red_deer	2018-05-30 18:30:27	NA	0	G158 Red_deer 2018-05-30 18:30:27	G158-Red_deer-3
200	full	G158	Red_deer	2018-06-01 08:37:09	NA	0	G158 Red_deer 2018-06-01 08:37:09	G158-Red_deer-4
201	full	G158	Red_deer	2018-06-04 20:17:17	NA	0	G158 Red_deer 2018-06-04 20:17:17	G158-Red_deer-5
202	full	G158	Red_deer	2018-06-04 20:17:56	39	0	G158 Red_deer 2018-06-04 20:17:56	G158-Red_deer-5
203	full	G158	Red_deer	2018-06-06 19:42:12	NA	0	G158 Red_deer 2018-06-06 19:42:12	G158-Red_deer-6
204	full	G158	Red_deer	2018-06-07 03:37:39	NA	0	G158 Red_deer 2018-06-07 03:37:39	G158-Red_deer-7
205	full	G158	Red_deer	2018-06-11 20:20:13	NA	0	G158 Red_deer 2018-06-11 20:20:13	G158-Red_deer-8
206	full	G158	Red_deer	2018-06-13 06:02:25	NA	0	G158 Red_deer 2018-06-13 06:02:25	G158-Red_deer-9
207	full	G158	Red_deer	2018-06-13 06:02:32	7	0	G158 Red_deer 2018-06-13 06:02:32	G158-Red_deer-9
208	full	G158	Red_deer	2018-06-13 06:02:39	7	0	G158 Red_deer 2018-06-13 06:02:39	G158-Red_deer-9
209	full	G158	Red_deer	2018-06-13 06:03:12	33	0	G158 Red_deer 2018-06-13 06:03:12	G158-Red_deer-9
210	full	G158	Red_deer	2018-06-13 06:04:54	102	0	G158 Red_deer 2018-06-13 06:04:54	G158-Red_deer-9
211	full	G158	Red_deer	2018-06-13 06:05:34	40	0	G158 Red_deer 2018-06-13 06:05:34	G158-Red_deer-9
212	full	G158	Red_deer	2018-06-13 06:05:42	8	0	G158 Red_deer 2018-06-13 06:05:42	G158-Red_deer-9
213	full	G158	Red_deer	2018-06-13 06:07:07	85	0	G158 Red_deer 2018-06-13 06:07:07	G158-Red_deer-9
214	full	G158	Red_deer	2018-06-13 06:07:17	10	0	G158 Red_deer 2018-06-13 06:07:17	G158-Red_deer-9
215	full	G158	Red_deer	2018-06-13 06:07:35	18	0	G158 Red_deer 2018-06-13 06:07:35	G158-Red_deer-9
216	full	G158	Red_deer	2018-06-13 06:08:30	55	0	G158 Red_deer 2018-06-13 06:08:30	G158-Red_deer-9
217	full	G158	Red_deer	2018-06-13 06:11:06	156	0	G158 Red_deer 2018-06-13 06:11:06	G158-Red_deer-9
218	full	G158	Red_deer	2018-06-13 06:12:12	66	0	G158 Red_deer 2018-06-13 06:12:12	G158-Red_deer-9
219	full	G158	Red_deer	2018-06-13 06:13:52	100	0	G158 Red_deer 2018-06-13 06:13:52	G158-Red_deer-9
220	full	G158	Red_deer	2018-06-13 06:13:59	7	0	G158 Red_deer 2018-06-13 06:13:59	G158-Red_deer-9
221	full	G158	Red_deer	2018-06-13 20:53:19	NA	4	G158 Red_deer 2018-06-13 20:53:19	G158-Red_deer-10
222	full	G158	Red_deer	2018-06-13 20:53:36	17	4	G158 Red_deer 2018-06-13 20:53:36	G158-Red_deer-10
223	full	G158	Red_deer	2018-06-13 20:53:52	16	4	G158 Red_deer 2018-06-13 20:53:52	G158-Red_deer-10
224	full	G158	Red_deer	2018-06-13 20:54:05	13	4	G158 Red_deer 2018-06-13 20:54:05	G158-Red_deer-10
225	full	G158	Red_deer	2018-06-14 11:02:07	NA	2	G158 Red_deer 2018-06-14 11:02:07	G158-Red_deer-11
226	full	G158	Red_deer	2018-06-14 11:02:15	8	2	G158 Red_deer 2018-06-14 11:02:15	G158-Red_deer-11
227	full	G158	Red_deer	2018-06-14 11:02:37	22	2	G158 Red_deer 2018-06-14 11:02:37	G158-Red_deer-11
228	full	G158	Red_deer	2018-06-14 11:03:35	58	2	G158 Red_deer 2018-06-14 11:03:35	G158-Red_deer-11
229	full	G158	Red_deer	2018-06-15 02:20:03	NA	0	G158 Red_deer 2018-06-15 02:20:03	G158-Red_deer-12
230	full	G158	Red_deer	2018-06-15 10:19:01	NA	0	G158 Red_deer 2018-06-15 10:19:01	G158-Red_deer-13
231	full	G158	Red_deer	2018-06-18 19:37:11	NA	0	G158 Red_deer 2018-06-18 19:37:11	G158-Red_deer-14
232	full	G158	Red_deer	2018-06-18 19:55:50	NA	0	G158 Red_deer 2018-06-18 19:55:50	G158-Red_deer-15
233	full	G158	Red_deer	2018-06-18 19:55:59	9	0	G158 Red_deer 2018-06-18 19:55:59	G158-Red_deer-15
234	full	G158	Red_deer	2018-06-20 15:18:13	NA	0	G158 Red_deer 2018-06-20 15:18:13	G158-Red_deer-16
235	full	G158	Red_deer	2018-06-27 11:25:11	NA	0	G158 Red_deer 2018-06-27 11:25:11	G158-Red_deer-17
236	full	G158	Red_deer	2018-07-06 12:22:55	NA	1	G158 Red_deer 2018-07-06 12:22:55	G158-Red_deer-18
237	full	G158	Red_deer	2018-07-06 12:23:44	49	1	G158 Red_deer 2018-07-06 12:23:44	G158-Red_deer-18
238	full	G158	Red_deer	2018-07-06 12:23:52	8	1	G158 Red_deer 2018-07-06 12:23:52	G158-Red_deer-18
239	full	G158	Red_deer	2018-07-06 12:24:15	23	1	G158 Red_deer 2018-07-06 12:24:15	G158-Red_deer-18
240	full	G158	Red_deer	2018-07-11 07:23:29	NA	0	G158 Red_deer 2018-07-11 07:23:29	G158-Red_deer-19
241	full	G158	Red_deer	2018-07-11 07:23:47	18	0	G158 Red_deer 2018-07-11 07:23:47	G158-Red_deer-19
242	full	G158	Red_deer	2018-07-13 20:54:00	NA	1	G158 Red_deer 2018-07-13 20:54:00	G158-Red_deer-20
243	full	G158	Red_deer	2018-07-13 20:54:25	25	1	G158 Red_deer 2018-07-13 20:54:25	G158-Red_deer-20
244	full	G158	Red_deer	2018-07-14 21:36:58	NA	4	G158 Red_deer 2018-07-14 21:36:58	G158-Red_deer-21
245	full	G158	Red_deer	2018-07-14 21:37:18	20	4	G158 Red_deer 2018-07-14 21:37:18	G158-Red_deer-21
246	full	G158	Red_deer	2018-07-14 21:37:41	23	4	G158 Red_deer 2018-07-14 21:37:41	G158-Red_deer-21
247	full	G158	Red_deer	2018-07-14 21:37:54	13	4	G158 Red_deer 2018-07-14 21:37:54	G158-Red_deer-21
248	full	G158	Red_deer	2018-07-21 00:25:49	NA	3	G158 Red_deer 2018-07-21 00:25:49	G158-Red_deer-22
249	full	G158	Red_deer	2018-07-21 00:26:00	11	3	G158 Red_deer 2018-07-21 00:26:00	G158-Red_deer-22
250	full	G158	Red_deer	2018-07-21 00:26:09	9	3	G158 Red_deer 2018-07-21 00:26:09	G158-Red_deer-22
251	full	G158	Red_deer	2018-07-21 00:27:49	100	3	G158 Red_deer 2018-07-21 00:27:49	G158-Red_deer-22
252	full	G158	Red_deer	2018-07-22 05:44:34	NA	0	G158 Red_deer 2018-07-22 05:44:34	G158-Red_deer-23
253	full	G158	Red_deer	2018-07-22 05:45:35	61	0	G158 Red_deer 2018-07-22 05:45:35	G158-Red_deer-23
254	full	G158	Red_deer	2018-07-22 05:45:43	8	0	G158 Red_deer 2018-07-22 05:45:43	G158-Red_deer-23
255	full	G158	Red_deer	2018-07-22 05:45:55	12	0	G158 Red_deer 2018-07-22 05:45:55	G158-Red_deer-23
256	full	G158	Red_deer	2018-07-22 05:46:06	11	0	G158 Red_deer 2018-07-22 05:46:06	G158-Red_deer-23
257	full	G158	Red_deer	2018-07-22 05:46:37	31	0	G158 Red_deer 2018-07-22 05:46:37	G158-Red_deer-23
258	full	G158	Red_deer	2018-07-22 05:47:00	23	0	G158 Red_deer 2018-07-22 05:47:00	G158-Red_deer-23
259	full	G158	Red_deer	2018-07-22 05:47:16	16	0	G158 Red_deer 2018-07-22 05:47:16	G158-Red_deer-23
260	full	G158	Red_deer	2018-07-22 05:47:24	8	0	G158 Red_deer 2018-07-22 05:47:24	G158-Red_deer-23
261	full	G158	Red_deer	2018-07-22 05:47:55	31	0	G158 Red_deer 2018-07-22 05:47:55	G158-Red_deer-23
262	full	G158	Red_deer	2018-07-22 05:48:32	37	0	G158 Red_deer 2018-07-22 05:48:32	G158-Red_deer-23
263	full	G158	Red_deer	2018-07-22 05:48:45	13	0	G158 Red_deer 2018-07-22 05:48:45	G158-Red_deer-23
264	full	G158	Red_deer	2018-07-22 05:49:00	15	0	G158 Red_deer 2018-07-22 05:49:00	G158-Red_deer-23
265	full	G158	Red_deer	2018-07-22 05:49:49	49	0	G158 Red_deer 2018-07-22 05:49:49	G158-Red_deer-23
266	full	G158	Red_deer	2018-07-22 05:50:17	28	0	G158 Red_deer 2018-07-22 05:50:17	G158-Red_deer-23
267	full	G158	Red_deer	2018-07-22 05:51:01	44	0	G158 Red_deer 2018-07-22 05:51:01	G158-Red_deer-23
268	full	G158	Red_deer	2018-07-22 05:51:13	12	0	G158 Red_deer 2018-07-22 05:51:13	G158-Red_deer-23
269	full	G158	Red_deer	2018-07-22 05:51:21	8	0	G158 Red_deer 2018-07-22 05:51:21	G158-Red_deer-23
270	full	G158	Red_deer	2018-08-07 17:55:24	NA	0	G158 Red_deer 2018-08-07 17:55:24	G158-Red_deer-24
271	full	G158	Red_deer	2018-08-07 17:55:39	15	0	G158 Red_deer 2018-08-07 17:55:39	G158-Red_deer-24
272	full	G158	Red_deer	2018-08-12 18:41:51	NA	0	G158 Red_deer 2018-08-12 18:41:51	G158-Red_deer-25
273	full	G158	Red_deer	2018-08-12 18:42:43	52	0	G158 Red_deer 2018-08-12 18:42:43	G158-Red_deer-25
274	full	G158	Red_deer	2018-08-12 18:42:51	8	0	G158 Red_deer 2018-08-12 18:42:51	G158-Red_deer-25
275	full	G158	Red_deer	2018-08-16 18:48:28	NA	1	G158 Red_deer 2018-08-16 18:48:28	G158-Red_deer-26
276	full	G158	Red_deer	2018-08-16 18:48:59	31	1	G158 Red_deer 2018-08-16 18:48:59	G158-Red_deer-26
277	full	G158	Red_deer	2018-08-16 18:49:08	9	1	G158 Red_deer 2018-08-16 18:49:08	G158-Red_deer-26
278	full	G158	Red_deer	2018-08-16 18:49:16	8	1	G158 Red_deer 2018-08-16 18:49:16	G158-Red_deer-26
279	full	G158	Red_deer	2018-08-16 18:49:25	9	1	G158 Red_deer 2018-08-16 18:49:25	G158-Red_deer-26
280	full	G158	Red_deer	2018-08-16 18:49:34	9	1	G158 Red_deer 2018-08-16 18:49:34	G158-Red_deer-26
281	full	G158	Red_deer	2018-08-20 21:23:14	NA	0	G158 Red_deer 2018-08-20 21:23:14	G158-Red_deer-27
282	full	G158	Red_deer	2018-08-23 20:18:02	NA	1	G158 Red_deer 2018-08-23 20:18:02	G158-Red_deer-28
283	full	G158	Red_deer	2018-08-23 20:21:05	183	1	G158 Red_deer 2018-08-23 20:21:05	G158-Red_deer-28
284	full	G158	Red_deer	2018-08-23 20:21:54	49	1	G158 Red_deer 2018-08-23 20:21:54	G158-Red_deer-28
285	full	G158	Red_deer	2018-08-29 05:13:36	NA	0	G158 Red_deer 2018-08-29 05:13:36	G158-Red_deer-29
286	full	G158	Red_deer	2018-08-29 05:13:44	8	0	G158 Red_deer 2018-08-29 05:13:44	G158-Red_deer-29
287	full	G158	Red_deer	2018-08-29 19:38:55	NA	0	G158 Red_deer 2018-08-29 19:38:55	G158-Red_deer-30
288	full	G158	Red_deer	2018-08-29 19:39:13	18	0	G158 Red_deer 2018-08-29 19:39:13	G158-Red_deer-30
289	full	G158	Red_deer	2018-08-29 19:39:47	34	0	G158 Red_deer 2018-08-29 19:39:47	G158-Red_deer-30
290	full	G158	Red_deer	2018-08-29 19:39:56	9	0	G158 Red_deer 2018-08-29 19:39:56	G158-Red_deer-30
291	full	G158	Red_deer	2018-08-31 12:04:03	NA	2	G158 Red_deer 2018-08-31 12:04:03	G158-Red_deer-31
292	full	G158	Red_deer	2018-08-31 12:04:12	9	2	G158 Red_deer 2018-08-31 12:04:12	G158-Red_deer-31
293	full	G158	Red_deer	2018-08-31 12:04:23	11	2	G158 Red_deer 2018-08-31 12:04:23	G158-Red_deer-31
294	full	G158	Red_deer	2018-09-05 11:04:48	NA	0	G158 Red_deer 2018-09-05 11:04:48	G158-Red_deer-32
295	full	G158	Red_deer	2018-09-15 08:32:29	NA	0	G158 Red_deer 2018-09-15 08:32:29	G158-Red_deer-33
296	full	G158	Red_deer	2018-09-15 16:16:51	NA	0	G158 Red_deer 2018-09-15 16:16:51	G158-Red_deer-34
297	full	G158	Red_deer	2018-09-15 16:19:14	143	0	G158 Red_deer 2018-09-15 16:19:14	G158-Red_deer-34
298	full	G158	Red_deer	2018-09-15 16:19:23	9	0	G158 Red_deer 2018-09-15 16:19:23	G158-Red_deer-34
299	full	G158	Red_deer	2018-09-16 23:06:07	NA	1	G158 Red_deer 2018-09-16 23:06:07	G158-Red_deer-35
300	full	G158	Red_deer	2018-09-16 23:06:25	18	1	G158 Red_deer 2018-09-16 23:06:25	G158-Red_deer-35
301	full	G158	Red_deer	2018-09-16 23:06:35	10	1	G158 Red_deer 2018-09-16 23:06:35	G158-Red_deer-35
302	full	G158	Red_deer	2018-09-16 23:06:48	13	1	G158 Red_deer 2018-09-16 23:06:48	G158-Red_deer-35
303	full	G158	Red_deer	2018-09-18 21:00:11	NA	0	G158 Red_deer 2018-09-18 21:00:11	G158-Red_deer-36
304	full	G158	Red_deer	2018-09-19 18:14:51	NA	0	G158 Red_deer 2018-09-19 18:14:51	G158-Red_deer-37
305	full	G158	Red_deer	2018-09-19 18:15:00	9	0	G158 Red_deer 2018-09-19 18:15:00	G158-Red_deer-37
306	full	G158	Red_deer	2018-09-19 18:15:25	25	0	G158 Red_deer 2018-09-19 18:15:25	G158-Red_deer-37
307	full	G158	Red_deer	2018-09-22 11:37:56	NA	0	G158 Red_deer 2018-09-22 11:37:56	G158-Red_deer-38
308	full	G158	Red_deer	2018-09-22 11:39:03	67	0	G158 Red_deer 2018-09-22 11:39:03	G158-Red_deer-38
309	full	G158	Red_deer	2018-09-25 19:17:00	NA	2	G158 Red_deer 2018-09-25 19:17:00	G158-Red_deer-39
310	full	G158	Red_deer	2018-09-25 19:17:18	18	2	G158 Red_deer 2018-09-25 19:17:18	G158-Red_deer-39
311	full	G158	Red_deer	2018-09-25 19:17:27	9	2	G158 Red_deer 2018-09-25 19:17:27	G158-Red_deer-39
312	full	G158	Red_deer	2018-09-25 19:18:12	45	2	G158 Red_deer 2018-09-25 19:18:12	G158-Red_deer-39
313	full	G158	Red_deer	2018-09-25 19:18:21	9	2	G158 Red_deer 2018-09-25 19:18:21	G158-Red_deer-39
314	full	G158	Red_deer	2018-09-27 19:33:35	NA	4	G158 Red_deer 2018-09-27 19:33:35	G158-Red_deer-40
315	full	G158	Red_deer	2018-09-27 19:33:52	17	4	G158 Red_deer 2018-09-27 19:33:52	G158-Red_deer-40
316	full	G158	Red_deer	2018-09-27 19:34:50	58	4	G158 Red_deer 2018-09-27 19:34:50	G158-Red_deer-40
317	full	G158	Red_deer	2018-09-27 19:34:59	9	4	G158 Red_deer 2018-09-27 19:34:59	G158-Red_deer-40
318	full	G158	Red_deer	2018-09-29 15:34:04	NA	0	G158 Red_deer 2018-09-29 15:34:04	G158-Red_deer-41
319	full	G158	Red_deer	2018-09-29 15:34:12	8	0	G158 Red_deer 2018-09-29 15:34:12	G158-Red_deer-41
320	full	G158	Red_deer	2018-09-30 00:55:16	NA	0	G158 Red_deer 2018-09-30 00:55:16	G158-Red_deer-42
321	full	G158	Red_deer	2018-10-01 16:17:09	NA	0	G158 Red_deer 2018-10-01 16:17:09	G158-Red_deer-43
322	full	G158	Red_deer	2018-10-01 16:17:25	16	0	G158 Red_deer 2018-10-01 16:17:25	G158-Red_deer-43
323	full	G158	Red_deer	2018-10-01 16:17:41	16	0	G158 Red_deer 2018-10-01 16:17:41	G158-Red_deer-43
324	full	G158	Red_deer	2018-10-01 16:17:49	8	0	G158 Red_deer 2018-10-01 16:17:49	G158-Red_deer-43
325	full	G158	Red_deer	2018-10-01 16:17:57	8	0	G158 Red_deer 2018-10-01 16:17:57	G158-Red_deer-43
326	full	G158	Red_deer	2018-10-01 16:18:36	39	0	G158 Red_deer 2018-10-01 16:18:36	G158-Red_deer-43
327	full	G158	Red_deer	2018-10-01 16:18:50	14	0	G158 Red_deer 2018-10-01 16:18:50	G158-Red_deer-43
328	full	G158	Red_deer	2018-10-01 16:19:01	11	0	G158 Red_deer 2018-10-01 16:19:01	G158-Red_deer-43
329	full	G158	Red_deer	2018-10-01 16:19:10	9	0	G158 Red_deer 2018-10-01 16:19:10	G158-Red_deer-43
330	full	G158	Red_deer	2018-10-01 16:19:19	9	0	G158 Red_deer 2018-10-01 16:19:19	G158-Red_deer-43
331	full	G158	Red_deer	2018-10-01 16:19:31	12	0	G158 Red_deer 2018-10-01 16:19:31	G158-Red_deer-43
332	full	G158	Red_deer	2018-10-01 16:19:42	11	0	G158 Red_deer 2018-10-01 16:19:42	G158-Red_deer-43
333	full	G158	Red_deer	2018-10-01 16:19:52	10	0	G158 Red_deer 2018-10-01 16:19:52	G158-Red_deer-43
334	full	G158	Red_deer	2018-10-01 16:20:04	12	0	G158 Red_deer 2018-10-01 16:20:04	G158-Red_deer-43
335	full	G158	Red_deer	2018-10-12 21:15:28	NA	0	G158 Red_deer 2018-10-12 21:15:28	G158-Red_deer-44
336	full	G158	Red_deer	2018-10-12 21:15:37	9	0	G158 Red_deer 2018-10-12 21:15:37	G158-Red_deer-44
337	full	G158	Red_deer	2018-10-13 20:28:04	NA	1	G158 Red_deer 2018-10-13 20:28:04	G158-Red_deer-45
338	full	G158	Red_deer	2018-10-13 20:28:18	14	1	G158 Red_deer 2018-10-13 20:28:18	G158-Red_deer-45
339	full	G158	Red_deer	2018-10-13 20:28:27	9	1	G158 Red_deer 2018-10-13 20:28:27	G158-Red_deer-45
340	full	G158	Red_deer	2018-10-13 23:19:35	NA	1	G158 Red_deer 2018-10-13 23:19:35	G158-Red_deer-46
341	full	G158	Red_deer	2018-10-13 23:44:22	NA	0	G158 Red_deer 2018-10-13 23:44:22	G158-Red_deer-47
342	full	G158	Red_deer	2018-10-13 23:44:31	9	0	G158 Red_deer 2018-10-13 23:44:31	G158-Red_deer-47
343	full	G158	Red_deer	2018-10-13 23:46:59	148	0	G158 Red_deer 2018-10-13 23:46:59	G158-Red_deer-47
344	full	G158	Red_deer	2018-10-13 23:47:14	15	0	G158 Red_deer 2018-10-13 23:47:14	G158-Red_deer-47
345	full	G158	Red_deer	2018-10-13 23:47:47	33	0	G158 Red_deer 2018-10-13 23:47:47	G158-Red_deer-47
346	full	G158	Red_deer	2018-10-15 19:29:28	NA	2	G158 Red_deer 2018-10-15 19:29:28	G158-Red_deer-48
347	full	G158	Red_deer	2018-10-15 19:29:53	25	2	G158 Red_deer 2018-10-15 19:29:53	G158-Red_deer-48
348	full	G158	Red_deer	2018-10-15 19:44:48	NA	0	G158 Red_deer 2018-10-15 19:44:48	G158-Red_deer-49
349	full	G158	Red_deer	2018-10-15 20:32:35	NA	0	G158 Red_deer 2018-10-15 20:32:35	G158-Red_deer-50
350	full	G158	Red_deer	2018-10-15 20:32:49	14	0	G158 Red_deer 2018-10-15 20:32:49	G158-Red_deer-50
351	full	G158	Red_deer	2018-10-17 15:03:00	NA	0	G158 Red_deer 2018-10-17 15:03:00	G158-Red_deer-51
352	full	G158	Red_deer	2018-10-21 10:30:59	NA	0	G158 Red_deer 2018-10-21 10:30:59	G158-Red_deer-52
353	full	G158	Red_deer	2018-11-12 02:56:00	NA	1	G158 Red_deer 2018-11-12 02:56:00	G158-Red_deer-53
354	full	G158	Red_deer	2018-11-15 11:27:50	NA	0	G158 Red_deer 2018-11-15 11:27:50	G158-Red_deer-54
355	full	G158	Red_deer	2018-11-24 08:12:57	NA	0	G158 Red_deer 2018-11-24 08:12:57	G158-Red_deer-55
356	full	G158	Red_deer	2018-11-24 08:14:02	65	0	G158 Red_deer 2018-11-24 08:14:02	G158-Red_deer-55
357	full	G158	Red_deer	2019-05-25 03:49:17	NA	0	G158 Red_deer 2019-05-25 03:49:17	G158-Red_deer-56
358	full	G158	Red_deer	2019-05-25 03:49:27	10	0	G158 Red_deer 2019-05-25 03:49:27	G158-Red_deer-56
359	full	G158	Red_deer	2019-05-25 03:49:36	9	0	G158 Red_deer 2019-05-25 03:49:36	G158-Red_deer-56
360	full	G158	Red_deer	2019-06-06 05:55:22	NA	2	G158 Red_deer 2019-06-06 05:55:22	G158-Red_deer-57
361	full	G158	Red_deer	2019-06-06 05:55:32	10	2	G158 Red_deer 2019-06-06 05:55:32	G158-Red_deer-57
362	full	G158	Red_deer	2019-06-06 05:55:42	10	2	G158 Red_deer 2019-06-06 05:55:42	G158-Red_deer-57
363	full	G158	Red_deer	2019-06-06 05:55:51	9	2	G158 Red_deer 2019-06-06 05:55:51	G158-Red_deer-57
364	full	G158	Red_deer	2019-06-06 05:56:03	12	2	G158 Red_deer 2019-06-06 05:56:03	G158-Red_deer-57
365	full	G158	Red_deer	2019-06-06 05:56:12	9	2	G158 Red_deer 2019-06-06 05:56:12	G158-Red_deer-57
366	full	G158	Red_deer	2019-06-06 05:56:21	9	2	G158 Red_deer 2019-06-06 05:56:21	G158-Red_deer-57
367	full	G158	Red_deer	2019-06-06 05:56:30	9	2	G158 Red_deer 2019-06-06 05:56:30	G158-Red_deer-57
368	full	G158	Red_deer	2019-06-06 05:56:45	15	2	G158 Red_deer 2019-06-06 05:56:45	G158-Red_deer-57
369	full	G158	Red_deer	2019-06-06 05:56:54	9	2	G158 Red_deer 2019-06-06 05:56:54	G158-Red_deer-57
370	full	G158	Red_deer	2019-06-06 05:57:05	11	2	G158 Red_deer 2019-06-06 05:57:05	G158-Red_deer-57
371	full	G158	Red_deer	2019-06-06 05:57:19	14	2	G158 Red_deer 2019-06-06 05:57:19	G158-Red_deer-57
372	full	G158	Red_deer	2019-06-06 05:57:30	11	2	G158 Red_deer 2019-06-06 05:57:30	G158-Red_deer-57
373	full	G158	Red_deer	2019-06-06 05:57:43	13	2	G158 Red_deer 2019-06-06 05:57:43	G158-Red_deer-57
374	full	G158	Red_deer	2019-06-11 18:39:37	NA	0	G158 Red_deer 2019-06-11 18:39:37	G158-Red_deer-58
375	full	G158	Red_deer	2019-06-27 18:12:00	NA	0	G158 Red_deer 2019-06-27 18:12:00	G158-Red_deer-59
376	full	G158	Red_deer	2019-06-30 19:00:48	NA	0	G158 Red_deer 2019-06-30 19:00:48	G158-Red_deer-60
377	full	G158	Red_deer	2019-06-30 19:01:25	37	0	G158 Red_deer 2019-06-30 19:01:25	G158-Red_deer-60
378	full	G158	Red_deer	2019-07-30 20:05:44	NA	0	G158 Red_deer 2019-07-30 20:05:44	G158-Red_deer-61
379	full	G158	Red_deer	2019-08-04 19:37:52	NA	0	G158 Red_deer 2019-08-04 19:37:52	G158-Red_deer-62
380	full	G158	Red_deer	2019-08-04 19:38:26	34	0	G158 Red_deer 2019-08-04 19:38:26	G158-Red_deer-62
381	full	G160	Red_deer	2018-05-25 23:11:19	NA	1	G160 Red_deer 2018-05-25 23:11:19	G160-Red_deer-1
382	full	G160	Red_deer	2018-05-25 23:11:28	9	1	G160 Red_deer 2018-05-25 23:11:28	G160-Red_deer-1
383	full	G160	Red_deer	2018-05-25 23:11:36	8	1	G160 Red_deer 2018-05-25 23:11:36	G160-Red_deer-1
384	full	G160	Red_deer	2018-05-25 23:11:44	8	1	G160 Red_deer 2018-05-25 23:11:44	G160-Red_deer-1
385	full	G160	Red_deer	2018-05-25 23:12:34	50	1	G160 Red_deer 2018-05-25 23:12:34	G160-Red_deer-1
386	full	G160	Red_deer	2018-05-25 23:12:43	9	1	G160 Red_deer 2018-05-25 23:12:43	G160-Red_deer-1
387	full	G160	Red_deer	2018-05-25 23:12:52	9	1	G160 Red_deer 2018-05-25 23:12:52	G160-Red_deer-1
388	full	G160	Red_deer	2018-05-25 23:13:26	34	1	G160 Red_deer 2018-05-25 23:13:26	G160-Red_deer-1
389	full	G160	Red_deer	2018-05-25 23:13:35	9	1	G160 Red_deer 2018-05-25 23:13:35	G160-Red_deer-1
390	full	G160	Red_deer	2018-05-25 23:14:13	38	1	G160 Red_deer 2018-05-25 23:14:13	G160-Red_deer-1
391	full	G160	Red_deer	2018-05-25 23:14:22	9	1	G160 Red_deer 2018-05-25 23:14:22	G160-Red_deer-1
392	full	G160	Red_deer	2018-05-25 23:14:36	14	1	G160 Red_deer 2018-05-25 23:14:36	G160-Red_deer-1
393	full	G160	Red_deer	2018-05-25 23:14:49	13	1	G160 Red_deer 2018-05-25 23:14:49	G160-Red_deer-1
394	full	G160	Red_deer	2018-05-25 23:14:59	10	1	G160 Red_deer 2018-05-25 23:14:59	G160-Red_deer-1
395	full	G160	Red_deer	2018-05-25 23:16:05	66	1	G160 Red_deer 2018-05-25 23:16:05	G160-Red_deer-1
396	full	G160	Red_deer	2018-05-25 23:16:14	9	1	G160 Red_deer 2018-05-25 23:16:14	G160-Red_deer-1
397	full	G160	Red_deer	2018-06-06 16:27:35	NA	0	G160 Red_deer 2018-06-06 16:27:35	G160-Red_deer-2
398	full	G160	Red_deer	2018-06-08 04:00:00	NA	0	G160 Red_deer 2018-06-08 04:00:00	G160-Red_deer-3
399	full	G160	Red_deer	2018-06-08 04:00:39	39	0	G160 Red_deer 2018-06-08 04:00:39	G160-Red_deer-3
400	full	G160	Red_deer	2018-06-08 04:00:48	9	0	G160 Red_deer 2018-06-08 04:00:48	G160-Red_deer-3
401	full	G160	Red_deer	2018-06-08 04:01:01	13	0	G160 Red_deer 2018-06-08 04:01:01	G160-Red_deer-3
402	full	G160	Red_deer	2018-06-08 04:01:15	14	0	G160 Red_deer 2018-06-08 04:01:15	G160-Red_deer-3
403	full	G160	Red_deer	2018-06-10 20:41:13	NA	1	G160 Red_deer 2018-06-10 20:41:13	G160-Red_deer-4
404	full	G160	Red_deer	2018-06-10 20:41:47	34	1	G160 Red_deer 2018-06-10 20:41:47	G160-Red_deer-4
405	full	G160	Red_deer	2018-06-10 20:41:59	12	1	G160 Red_deer 2018-06-10 20:41:59	G160-Red_deer-4
406	full	G160	Red_deer	2018-06-10 20:42:14	15	1	G160 Red_deer 2018-06-10 20:42:14	G160-Red_deer-4
407	full	G160	Red_deer	2018-07-16 21:06:14	NA	0	G160 Red_deer 2018-07-16 21:06:14	G160-Red_deer-5
408	full	G160	Red_deer	2018-07-16 21:06:35	21	0	G160 Red_deer 2018-07-16 21:06:35	G160-Red_deer-5
409	full	G160	Red_deer	2018-07-16 21:07:46	71	0	G160 Red_deer 2018-07-16 21:07:46	G160-Red_deer-5
410	full	G160	Red_deer	2019-07-02 21:29:03	NA	0	G160 Red_deer 2019-07-02 21:29:03	G160-Red_deer-6
411	full	G160	Red_deer	2019-07-02 21:29:29	26	0	G160 Red_deer 2019-07-02 21:29:29	G160-Red_deer-6
412	full	G161	Red_deer	2018-05-27 13:58:00	NA	1	G161 Red_deer 2018-05-27 13:58:00	G161-Red_deer-1
413	full	G161	Red_deer	2018-06-08 14:40:54	NA	0	G161 Red_deer 2018-06-08 14:40:54	G161-Red_deer-2
414	full	G161	Red_deer	2018-06-08 14:41:03	9	0	G161 Red_deer 2018-06-08 14:41:03	G161-Red_deer-2
415	full	G161	Red_deer	2018-06-10 06:19:47	NA	0	G161 Red_deer 2018-06-10 06:19:47	G161-Red_deer-3
416	full	G161	Red_deer	2018-06-15 20:24:25	NA	3	G161 Red_deer 2018-06-15 20:24:25	G161-Red_deer-4
417	full	G161	Red_deer	2018-06-15 20:24:35	10	3	G161 Red_deer 2018-06-15 20:24:35	G161-Red_deer-4
418	full	G161	Red_deer	2018-06-15 20:24:44	9	3	G161 Red_deer 2018-06-15 20:24:44	G161-Red_deer-4
419	full	G161	Red_deer	2018-06-15 20:24:57	13	3	G161 Red_deer 2018-06-15 20:24:57	G161-Red_deer-4
420	full	G161	Red_deer	2018-06-21 03:42:17	NA	0	G161 Red_deer 2018-06-21 03:42:17	G161-Red_deer-5
421	full	G161	Red_deer	2018-06-24 11:49:41	NA	0	G161 Red_deer 2018-06-24 11:49:41	G161-Red_deer-6
422	full	G161	Red_deer	2018-06-26 20:02:44	NA	1	G161 Red_deer 2018-06-26 20:02:44	G161-Red_deer-7
423	full	G161	Red_deer	2018-06-26 20:03:12	28	1	G161 Red_deer 2018-06-26 20:03:12	G161-Red_deer-7
424	full	G161	Red_deer	2018-06-26 20:03:22	10	1	G161 Red_deer 2018-06-26 20:03:22	G161-Red_deer-7
425	full	G161	Red_deer	2018-06-26 20:03:32	10	1	G161 Red_deer 2018-06-26 20:03:32	G161-Red_deer-7
426	full	G161	Red_deer	2018-07-18 20:58:29	NA	0	G161 Red_deer 2018-07-18 20:58:29	G161-Red_deer-8
427	full	G161	Red_deer	2018-07-26 14:39:32	NA	0	G161 Red_deer 2018-07-26 14:39:32	G161-Red_deer-9
428	full	G161	Red_deer	2018-08-11 14:09:55	NA	1	G161 Red_deer 2018-08-11 14:09:55	G161-Red_deer-10
429	full	G161	Red_deer	2018-08-17 17:55:18	NA	0	G161 Red_deer 2018-08-17 17:55:18	G161-Red_deer-11
430	full	G161	Red_deer	2018-08-23 15:40:36	NA	0	G161 Red_deer 2018-08-23 15:40:36	G161-Red_deer-12
431	full	G161	Red_deer	2018-09-05 11:55:18	NA	1	G161 Red_deer 2018-09-05 11:55:18	G161-Red_deer-13
432	full	G161	Red_deer	2019-06-09 09:50:32	NA	0	G161 Red_deer 2019-06-09 09:50:32	G161-Red_deer-14
433	full	G161	Red_deer	2019-06-09 09:52:06	94	0	G161 Red_deer 2019-06-09 09:52:06	G161-Red_deer-14
434	full	G161	Red_deer	2019-06-26 09:11:08	NA	0	G161 Red_deer 2019-06-26 09:11:08	G161-Red_deer-15
435	full	G161	Red_deer	2019-06-27 11:35:34	NA	0	G161 Red_deer 2019-06-27 11:35:34	G161-Red_deer-16
436	full	G161	Red_deer	2019-07-15 19:11:43	NA	0	G161 Red_deer 2019-07-15 19:11:43	G161-Red_deer-17
437	full	G167	Red_deer	2018-05-27 09:24:54	NA	0	G167 Red_deer 2018-05-27 09:24:54	G167-Red_deer-1
438	full	G167	Red_deer	2018-05-28 19:31:46	NA	0	G167 Red_deer 2018-05-28 19:31:46	G167-Red_deer-2
439	full	G167	Red_deer	2018-05-30 18:54:12	NA	0	G167 Red_deer 2018-05-30 18:54:12	G167-Red_deer-3
440	full	G167	Red_deer	2018-05-30 18:54:35	23	0	G167 Red_deer 2018-05-30 18:54:35	G167-Red_deer-3
441	full	G167	Red_deer	2018-05-30 18:54:57	22	0	G167 Red_deer 2018-05-30 18:54:57	G167-Red_deer-3
442	full	G167	Red_deer	2018-06-03 06:50:04	NA	0	G167 Red_deer 2018-06-03 06:50:04	G167-Red_deer-4
443	full	G167	Red_deer	2018-06-03 06:50:19	15	0	G167 Red_deer 2018-06-03 06:50:19	G167-Red_deer-4
444	full	G167	Red_deer	2018-06-04 20:04:22	NA	0	G167 Red_deer 2018-06-04 20:04:22	G167-Red_deer-5
445	full	G167	Red_deer	2018-06-04 20:04:56	34	0	G167 Red_deer 2018-06-04 20:04:56	G167-Red_deer-5
446	full	G167	Red_deer	2018-06-07 05:57:36	NA	0	G167 Red_deer 2018-06-07 05:57:36	G167-Red_deer-6
447	full	G167	Red_deer	2018-06-07 05:57:57	21	0	G167 Red_deer 2018-06-07 05:57:57	G167-Red_deer-6
448	full	G167	Red_deer	2018-06-13 10:12:55	NA	0	G167 Red_deer 2018-06-13 10:12:55	G167-Red_deer-7
449	full	G167	Red_deer	2018-06-13 10:18:08	NA	0	G167 Red_deer 2018-06-13 10:18:08	G167-Red_deer-8
450	full	G167	Red_deer	2018-06-13 10:19:19	71	0	G167 Red_deer 2018-06-13 10:19:19	G167-Red_deer-8
451	full	G167	Red_deer	2018-06-13 10:19:38	19	0	G167 Red_deer 2018-06-13 10:19:38	G167-Red_deer-8
452	full	G167	Red_deer	2018-06-13 10:19:53	15	0	G167 Red_deer 2018-06-13 10:19:53	G167-Red_deer-8
453	full	G167	Red_deer	2018-06-13 10:20:20	27	0	G167 Red_deer 2018-06-13 10:20:20	G167-Red_deer-8
454	full	G167	Red_deer	2018-06-13 10:20:46	26	0	G167 Red_deer 2018-06-13 10:20:46	G167-Red_deer-8
455	full	G167	Red_deer	2018-06-13 10:27:54	NA	0	G167 Red_deer 2018-06-13 10:27:54	G167-Red_deer-9
456	full	G167	Red_deer	2018-06-13 10:28:13	19	0	G167 Red_deer 2018-06-13 10:28:13	G167-Red_deer-9
457	full	G167	Red_deer	2018-06-14 09:23:37	NA	0	G167 Red_deer 2018-06-14 09:23:37	G167-Red_deer-10
458	full	G167	Red_deer	2018-06-14 09:23:51	14	0	G167 Red_deer 2018-06-14 09:23:51	G167-Red_deer-10
459	full	G167	Red_deer	2018-06-14 09:24:12	21	0	G167 Red_deer 2018-06-14 09:24:12	G167-Red_deer-10
460	full	G167	Red_deer	2018-06-14 09:24:25	13	0	G167 Red_deer 2018-06-14 09:24:25	G167-Red_deer-10
461	full	G167	Red_deer	2018-06-14 09:24:39	14	0	G167 Red_deer 2018-06-14 09:24:39	G167-Red_deer-10
462	full	G167	Red_deer	2018-06-14 09:24:55	16	0	G167 Red_deer 2018-06-14 09:24:55	G167-Red_deer-10
463	full	G167	Red_deer	2018-06-14 09:25:14	19	0	G167 Red_deer 2018-06-14 09:25:14	G167-Red_deer-10
464	full	G167	Red_deer	2018-06-14 09:25:33	19	0	G167 Red_deer 2018-06-14 09:25:33	G167-Red_deer-10
465	full	G167	Red_deer	2018-06-14 09:25:46	13	0	G167 Red_deer 2018-06-14 09:25:46	G167-Red_deer-10
466	full	G167	Red_deer	2018-06-14 09:26:23	37	0	G167 Red_deer 2018-06-14 09:26:23	G167-Red_deer-10
467	full	G167	Red_deer	2018-06-14 09:26:47	24	0	G167 Red_deer 2018-06-14 09:26:47	G167-Red_deer-10
468	full	G167	Red_deer	2018-06-14 09:27:05	18	0	G167 Red_deer 2018-06-14 09:27:05	G167-Red_deer-10
469	full	G167	Red_deer	2018-06-14 09:27:23	18	0	G167 Red_deer 2018-06-14 09:27:23	G167-Red_deer-10
470	full	G167	Red_deer	2018-06-14 09:27:41	18	0	G167 Red_deer 2018-06-14 09:27:41	G167-Red_deer-10
471	full	G167	Red_deer	2018-06-14 09:28:00	19	0	G167 Red_deer 2018-06-14 09:28:00	G167-Red_deer-10
472	full	G167	Red_deer	2018-06-14 09:28:20	20	0	G167 Red_deer 2018-06-14 09:28:20	G167-Red_deer-10
473	full	G167	Red_deer	2018-06-14 09:28:37	17	0	G167 Red_deer 2018-06-14 09:28:37	G167-Red_deer-10
474	full	G167	Red_deer	2018-06-14 09:28:53	16	0	G167 Red_deer 2018-06-14 09:28:53	G167-Red_deer-10
475	full	G167	Red_deer	2018-06-14 09:29:15	22	0	G167 Red_deer 2018-06-14 09:29:15	G167-Red_deer-10
476	full	G167	Red_deer	2018-06-14 09:30:44	89	0	G167 Red_deer 2018-06-14 09:30:44	G167-Red_deer-10
477	full	G167	Red_deer	2018-06-14 09:31:09	25	0	G167 Red_deer 2018-06-14 09:31:09	G167-Red_deer-10
478	full	G167	Red_deer	2018-06-14 09:31:23	14	0	G167 Red_deer 2018-06-14 09:31:23	G167-Red_deer-10
479	full	G167	Red_deer	2018-06-22 04:14:39	NA	0	G167 Red_deer 2018-06-22 04:14:39	G167-Red_deer-11
480	full	G167	Red_deer	2018-06-22 04:17:28	169	0	G167 Red_deer 2018-06-22 04:17:28	G167-Red_deer-11
481	full	G167	Red_deer	2018-06-23 18:51:39	NA	0	G167 Red_deer 2018-06-23 18:51:39	G167-Red_deer-12
482	full	G167	Red_deer	2018-06-27 20:11:34	NA	0	G167 Red_deer 2018-06-27 20:11:34	G167-Red_deer-13
483	full	G167	Red_deer	2018-06-27 20:11:52	18	0	G167 Red_deer 2018-06-27 20:11:52	G167-Red_deer-13
484	full	G167	Red_deer	2018-07-01 04:39:45	NA	0	G167 Red_deer 2018-07-01 04:39:45	G167-Red_deer-14
485	full	G167	Red_deer	2018-07-01 04:39:57	12	0	G167 Red_deer 2018-07-01 04:39:57	G167-Red_deer-14
486	full	G167	Red_deer	2018-07-03 07:16:49	NA	0	G167 Red_deer 2018-07-03 07:16:49	G167-Red_deer-15
487	full	G167	Red_deer	2018-07-03 17:40:25	NA	0	G167 Red_deer 2018-07-03 17:40:25	G167-Red_deer-16
488	full	G167	Red_deer	2018-07-03 17:40:58	33	0	G167 Red_deer 2018-07-03 17:40:58	G167-Red_deer-16
489	full	G167	Red_deer	2018-07-04 19:53:08	NA	0	G167 Red_deer 2018-07-04 19:53:08	G167-Red_deer-17
490	full	G167	Red_deer	2018-07-04 19:53:25	17	0	G167 Red_deer 2018-07-04 19:53:25	G167-Red_deer-17
491	full	G167	Red_deer	2018-07-07 19:56:04	NA	0	G167 Red_deer 2018-07-07 19:56:04	G167-Red_deer-18
492	full	G167	Red_deer	2018-07-07 19:56:35	31	0	G167 Red_deer 2018-07-07 19:56:35	G167-Red_deer-18
493	full	G167	Red_deer	2018-07-08 06:20:43	NA	0	G167 Red_deer 2018-07-08 06:20:43	G167-Red_deer-19
494	full	G167	Red_deer	2018-07-08 06:20:59	16	0	G167 Red_deer 2018-07-08 06:20:59	G167-Red_deer-19
495	full	G167	Red_deer	2018-07-08 06:21:19	20	0	G167 Red_deer 2018-07-08 06:21:19	G167-Red_deer-19
496	full	G167	Red_deer	2018-07-08 06:21:34	15	0	G167 Red_deer 2018-07-08 06:21:34	G167-Red_deer-19
497	full	G167	Red_deer	2018-07-08 06:21:48	14	0	G167 Red_deer 2018-07-08 06:21:48	G167-Red_deer-19
498	full	G167	Red_deer	2018-07-08 06:22:03	15	0	G167 Red_deer 2018-07-08 06:22:03	G167-Red_deer-19
499	full	G167	Red_deer	2018-07-08 06:22:23	20	0	G167 Red_deer 2018-07-08 06:22:23	G167-Red_deer-19
500	full	G167	Red_deer	2018-07-08 06:22:37	14	0	G167 Red_deer 2018-07-08 06:22:37	G167-Red_deer-19
501	full	G167	Red_deer	2018-07-08 06:22:52	15	0	G167 Red_deer 2018-07-08 06:22:52	G167-Red_deer-19
502	full	G167	Red_deer	2018-07-08 06:23:07	15	0	G167 Red_deer 2018-07-08 06:23:07	G167-Red_deer-19
503	full	G167	Red_deer	2018-07-08 06:23:22	15	0	G167 Red_deer 2018-07-08 06:23:22	G167-Red_deer-19
504	full	G167	Red_deer	2018-07-08 06:23:39	17	0	G167 Red_deer 2018-07-08 06:23:39	G167-Red_deer-19
505	full	G167	Red_deer	2018-07-08 06:24:10	31	0	G167 Red_deer 2018-07-08 06:24:10	G167-Red_deer-19
506	full	G167	Red_deer	2018-07-08 06:24:24	14	0	G167 Red_deer 2018-07-08 06:24:24	G167-Red_deer-19
507	full	G167	Red_deer	2018-07-08 06:25:13	49	0	G167 Red_deer 2018-07-08 06:25:13	G167-Red_deer-19
508	full	G167	Red_deer	2018-07-09 06:41:03	NA	0	G167 Red_deer 2018-07-09 06:41:03	G167-Red_deer-20
509	full	G167	Red_deer	2018-07-11 16:03:09	NA	1	G167 Red_deer 2018-07-11 16:03:09	G167-Red_deer-21
510	full	G167	Red_deer	2018-07-11 16:03:41	32	1	G167 Red_deer 2018-07-11 16:03:41	G167-Red_deer-21
511	full	G167	Red_deer	2018-07-11 16:04:25	44	1	G167 Red_deer 2018-07-11 16:04:25	G167-Red_deer-21
512	full	G167	Red_deer	2018-07-11 16:04:46	21	1	G167 Red_deer 2018-07-11 16:04:46	G167-Red_deer-21
513	full	G167	Red_deer	2018-07-11 16:05:05	19	1	G167 Red_deer 2018-07-11 16:05:05	G167-Red_deer-21
514	full	G167	Red_deer	2018-07-11 16:05:23	18	1	G167 Red_deer 2018-07-11 16:05:23	G167-Red_deer-21
515	full	G167	Red_deer	2018-07-11 16:05:55	32	1	G167 Red_deer 2018-07-11 16:05:55	G167-Red_deer-21
516	full	G167	Red_deer	2018-07-11 16:35:57	NA	0	G167 Red_deer 2018-07-11 16:35:57	G167-Red_deer-22
517	full	G167	Red_deer	2018-07-11 16:41:25	NA	0	G167 Red_deer 2018-07-11 16:41:25	G167-Red_deer-23
518	full	G167	Red_deer	2018-07-11 16:41:45	20	0	G167 Red_deer 2018-07-11 16:41:45	G167-Red_deer-23
519	full	G167	Red_deer	2018-07-12 05:39:19	NA	0	G167 Red_deer 2018-07-12 05:39:19	G167-Red_deer-24
520	full	G167	Red_deer	2018-07-12 05:40:14	55	0	G167 Red_deer 2018-07-12 05:40:14	G167-Red_deer-24
521	full	G167	Red_deer	2018-07-12 05:48:24	NA	0	G167 Red_deer 2018-07-12 05:48:24	G167-Red_deer-25
522	full	G167	Red_deer	2018-07-12 12:32:32	NA	0	G167 Red_deer 2018-07-12 12:32:32	G167-Red_deer-26
523	full	G167	Red_deer	2018-07-12 12:32:51	19	0	G167 Red_deer 2018-07-12 12:32:51	G167-Red_deer-26
524	full	G167	Red_deer	2018-07-12 12:33:18	27	0	G167 Red_deer 2018-07-12 12:33:18	G167-Red_deer-26
525	full	G167	Red_deer	2018-07-12 12:33:38	20	0	G167 Red_deer 2018-07-12 12:33:38	G167-Red_deer-26
526	full	G167	Red_deer	2018-07-12 12:33:55	17	0	G167 Red_deer 2018-07-12 12:33:55	G167-Red_deer-26
527	full	G167	Red_deer	2018-07-12 12:34:13	18	0	G167 Red_deer 2018-07-12 12:34:13	G167-Red_deer-26
528	full	G167	Red_deer	2018-07-12 12:34:40	27	0	G167 Red_deer 2018-07-12 12:34:40	G167-Red_deer-26
529	full	G167	Red_deer	2018-07-12 12:36:07	87	0	G167 Red_deer 2018-07-12 12:36:07	G167-Red_deer-26
530	full	G167	Red_deer	2018-07-12 12:37:35	88	0	G167 Red_deer 2018-07-12 12:37:35	G167-Red_deer-26
531	full	G167	Red_deer	2018-07-14 15:01:06	NA	0	G167 Red_deer 2018-07-14 15:01:06	G167-Red_deer-27
532	full	G167	Red_deer	2018-07-14 15:02:14	68	0	G167 Red_deer 2018-07-14 15:02:14	G167-Red_deer-27
533	full	G167	Red_deer	2018-07-14 15:43:11	NA	0	G167 Red_deer 2018-07-14 15:43:11	G167-Red_deer-28
534	full	G167	Red_deer	2018-07-14 17:30:22	NA	0	G167 Red_deer 2018-07-14 17:30:22	G167-Red_deer-29
535	full	G167	Red_deer	2018-07-14 17:31:07	45	0	G167 Red_deer 2018-07-14 17:31:07	G167-Red_deer-29
536	full	G167	Red_deer	2018-07-14 17:31:46	39	0	G167 Red_deer 2018-07-14 17:31:46	G167-Red_deer-29
537	full	G167	Red_deer	2018-07-14 17:33:04	78	0	G167 Red_deer 2018-07-14 17:33:04	G167-Red_deer-29
538	full	G167	Red_deer	2018-07-14 17:33:21	17	0	G167 Red_deer 2018-07-14 17:33:21	G167-Red_deer-29
539	full	G167	Red_deer	2018-07-14 17:33:37	16	0	G167 Red_deer 2018-07-14 17:33:37	G167-Red_deer-29
540	full	G167	Red_deer	2018-07-14 17:33:53	16	0	G167 Red_deer 2018-07-14 17:33:53	G167-Red_deer-29
541	full	G167	Red_deer	2018-07-14 17:34:08	15	0	G167 Red_deer 2018-07-14 17:34:08	G167-Red_deer-29
542	full	G167	Red_deer	2018-07-15 04:18:10	NA	0	G167 Red_deer 2018-07-15 04:18:10	G167-Red_deer-30
543	full	G167	Red_deer	2018-07-15 04:18:41	31	0	G167 Red_deer 2018-07-15 04:18:41	G167-Red_deer-30
544	full	G167	Red_deer	2018-07-15 04:18:59	18	0	G167 Red_deer 2018-07-15 04:18:59	G167-Red_deer-30
545	full	G167	Red_deer	2018-07-15 04:20:34	95	0	G167 Red_deer 2018-07-15 04:20:34	G167-Red_deer-30
546	full	G167	Red_deer	2018-07-15 04:21:09	35	0	G167 Red_deer 2018-07-15 04:21:09	G167-Red_deer-30
547	full	G167	Red_deer	2018-07-17 05:09:15	NA	0	G167 Red_deer 2018-07-17 05:09:15	G167-Red_deer-31
548	full	G167	Red_deer	2018-07-17 05:09:38	23	0	G167 Red_deer 2018-07-17 05:09:38	G167-Red_deer-31
549	full	G167	Red_deer	2018-07-17 05:10:16	38	0	G167 Red_deer 2018-07-17 05:10:16	G167-Red_deer-31
550	full	G167	Red_deer	2018-07-17 05:10:32	16	0	G167 Red_deer 2018-07-17 05:10:32	G167-Red_deer-31
551	full	G167	Red_deer	2018-07-17 05:10:46	14	0	G167 Red_deer 2018-07-17 05:10:46	G167-Red_deer-31
552	full	G167	Red_deer	2018-07-17 05:12:15	89	0	G167 Red_deer 2018-07-17 05:12:15	G167-Red_deer-31
553	full	G167	Red_deer	2018-07-17 16:45:39	NA	0	G167 Red_deer 2018-07-17 16:45:39	G167-Red_deer-32
554	full	G167	Red_deer	2018-07-17 16:45:58	19	0	G167 Red_deer 2018-07-17 16:45:58	G167-Red_deer-32
555	full	G167	Red_deer	2018-07-17 16:46:28	30	0	G167 Red_deer 2018-07-17 16:46:28	G167-Red_deer-32
556	full	G167	Red_deer	2018-07-17 17:54:18	NA	0	G167 Red_deer 2018-07-17 17:54:18	G167-Red_deer-33
557	full	G167	Red_deer	2018-07-17 17:55:07	49	0	G167 Red_deer 2018-07-17 17:55:07	G167-Red_deer-33
558	full	G167	Red_deer	2018-07-22 16:35:54	NA	0	G167 Red_deer 2018-07-22 16:35:54	G167-Red_deer-34
559	full	G167	Red_deer	2018-07-22 20:05:06	NA	0	G167 Red_deer 2018-07-22 20:05:06	G167-Red_deer-35
560	full	G167	Red_deer	2018-07-22 20:05:23	17	0	G167 Red_deer 2018-07-22 20:05:23	G167-Red_deer-35
561	full	G167	Red_deer	2018-07-22 20:05:47	24	0	G167 Red_deer 2018-07-22 20:05:47	G167-Red_deer-35
562	full	G167	Red_deer	2018-07-22 20:12:47	NA	0	G167 Red_deer 2018-07-22 20:12:47	G167-Red_deer-36
563	full	G167	Red_deer	2018-07-22 20:13:45	58	0	G167 Red_deer 2018-07-22 20:13:45	G167-Red_deer-36
564	full	G167	Red_deer	2018-07-22 20:14:00	15	0	G167 Red_deer 2018-07-22 20:14:00	G167-Red_deer-36
565	full	G167	Red_deer	2018-07-22 20:14:18	18	0	G167 Red_deer 2018-07-22 20:14:18	G167-Red_deer-36
566	full	G167	Red_deer	2018-07-22 20:15:36	78	0	G167 Red_deer 2018-07-22 20:15:36	G167-Red_deer-36
567	full	G167	Red_deer	2018-07-24 07:21:14	NA	0	G167 Red_deer 2018-07-24 07:21:14	G167-Red_deer-37
568	full	G167	Red_deer	2018-07-24 10:03:55	NA	0	G167 Red_deer 2018-07-24 10:03:55	G167-Red_deer-38
569	full	G167	Red_deer	2018-07-25 09:11:00	NA	0	G167 Red_deer 2018-07-25 09:11:00	G167-Red_deer-39
570	full	G167	Red_deer	2018-07-27 01:12:55	NA	0	G167 Red_deer 2018-07-27 01:12:55	G167-Red_deer-40
571	full	G167	Red_deer	2018-07-28 19:58:28	NA	0	G167 Red_deer 2018-07-28 19:58:28	G167-Red_deer-41
572	full	G167	Red_deer	2018-07-31 05:39:13	NA	0	G167 Red_deer 2018-07-31 05:39:13	G167-Red_deer-42
573	full	G167	Red_deer	2018-07-31 05:39:30	17	0	G167 Red_deer 2018-07-31 05:39:30	G167-Red_deer-42
574	full	G167	Red_deer	2018-07-31 05:40:03	33	0	G167 Red_deer 2018-07-31 05:40:03	G167-Red_deer-42
575	full	G167	Red_deer	2018-07-31 11:56:50	NA	0	G167 Red_deer 2018-07-31 11:56:50	G167-Red_deer-43
576	full	G167	Red_deer	2018-08-02 06:09:09	NA	0	G167 Red_deer 2018-08-02 06:09:09	G167-Red_deer-44
577	full	G167	Red_deer	2018-08-02 06:09:32	23	0	G167 Red_deer 2018-08-02 06:09:32	G167-Red_deer-44
578	full	G167	Red_deer	2018-08-02 06:10:09	37	0	G167 Red_deer 2018-08-02 06:10:09	G167-Red_deer-44
579	full	G167	Red_deer	2018-08-02 06:10:43	34	0	G167 Red_deer 2018-08-02 06:10:43	G167-Red_deer-44
580	full	G167	Red_deer	2018-08-02 20:02:38	NA	0	G167 Red_deer 2018-08-02 20:02:38	G167-Red_deer-45
581	full	G167	Red_deer	2018-08-03 07:06:49	NA	1	G167 Red_deer 2018-08-03 07:06:49	G167-Red_deer-46
582	full	G167	Red_deer	2018-08-03 07:07:14	25	1	G167 Red_deer 2018-08-03 07:07:14	G167-Red_deer-46
583	full	G167	Red_deer	2018-08-03 07:07:31	17	1	G167 Red_deer 2018-08-03 07:07:31	G167-Red_deer-46
584	full	G167	Red_deer	2018-08-03 07:07:47	16	1	G167 Red_deer 2018-08-03 07:07:47	G167-Red_deer-46
585	full	G167	Red_deer	2018-08-03 07:08:04	17	1	G167 Red_deer 2018-08-03 07:08:04	G167-Red_deer-46
586	full	G167	Red_deer	2018-08-03 07:08:20	16	1	G167 Red_deer 2018-08-03 07:08:20	G167-Red_deer-46
587	full	G167	Red_deer	2018-08-03 07:08:37	17	1	G167 Red_deer 2018-08-03 07:08:37	G167-Red_deer-46
588	full	G167	Red_deer	2018-08-03 07:08:53	16	1	G167 Red_deer 2018-08-03 07:08:53	G167-Red_deer-46
589	full	G167	Red_deer	2018-08-03 07:09:11	18	1	G167 Red_deer 2018-08-03 07:09:11	G167-Red_deer-46
590	full	G167	Red_deer	2018-08-03 07:09:28	17	1	G167 Red_deer 2018-08-03 07:09:28	G167-Red_deer-46
591	full	G167	Red_deer	2018-08-06 18:24:37	NA	0	G167 Red_deer 2018-08-06 18:24:37	G167-Red_deer-47
592	full	G167	Red_deer	2018-08-08 11:36:55	NA	0	G167 Red_deer 2018-08-08 11:36:55	G167-Red_deer-48
593	full	G167	Red_deer	2018-08-11 11:45:04	NA	0	G167 Red_deer 2018-08-11 11:45:04	G167-Red_deer-49
594	full	G167	Red_deer	2018-08-12 17:40:24	NA	0	G167 Red_deer 2018-08-12 17:40:24	G167-Red_deer-50
595	full	G167	Red_deer	2018-08-12 17:40:47	23	0	G167 Red_deer 2018-08-12 17:40:47	G167-Red_deer-50
596	full	G167	Red_deer	2018-08-15 10:42:29	NA	0	G167 Red_deer 2018-08-15 10:42:29	G167-Red_deer-51
597	full	G167	Red_deer	2018-08-15 10:42:50	21	0	G167 Red_deer 2018-08-15 10:42:50	G167-Red_deer-51
598	full	G167	Red_deer	2018-08-15 19:51:44	NA	3	G167 Red_deer 2018-08-15 19:51:44	G167-Red_deer-52
599	full	G167	Red_deer	2018-08-15 19:52:56	72	3	G167 Red_deer 2018-08-15 19:52:56	G167-Red_deer-52
600	full	G167	Red_deer	2018-08-15 19:53:43	47	3	G167 Red_deer 2018-08-15 19:53:43	G167-Red_deer-52
601	full	G167	Red_deer	2018-08-15 19:54:17	34	3	G167 Red_deer 2018-08-15 19:54:17	G167-Red_deer-52
602	full	G167	Red_deer	2018-08-15 19:56:28	131	3	G167 Red_deer 2018-08-15 19:56:28	G167-Red_deer-52
603	full	G167	Red_deer	2018-08-15 19:56:54	26	3	G167 Red_deer 2018-08-15 19:56:54	G167-Red_deer-52
604	full	G167	Red_deer	2018-08-15 19:57:15	21	3	G167 Red_deer 2018-08-15 19:57:15	G167-Red_deer-52
605	full	G167	Red_deer	2018-08-15 19:57:40	25	3	G167 Red_deer 2018-08-15 19:57:40	G167-Red_deer-52
606	full	G167	Red_deer	2018-08-15 19:57:55	15	3	G167 Red_deer 2018-08-15 19:57:55	G167-Red_deer-52
607	full	G167	Red_deer	2018-08-15 19:58:39	44	3	G167 Red_deer 2018-08-15 19:58:39	G167-Red_deer-52
608	full	G167	Red_deer	2018-08-15 19:58:54	15	3	G167 Red_deer 2018-08-15 19:58:54	G167-Red_deer-52
609	full	G167	Red_deer	2018-08-15 19:59:25	31	3	G167 Red_deer 2018-08-15 19:59:25	G167-Red_deer-52
610	full	G167	Red_deer	2018-08-15 19:59:50	25	3	G167 Red_deer 2018-08-15 19:59:50	G167-Red_deer-52
611	full	G167	Red_deer	2018-08-15 20:00:06	16	3	G167 Red_deer 2018-08-15 20:00:06	G167-Red_deer-52
612	full	G167	Red_deer	2018-08-15 20:00:23	17	3	G167 Red_deer 2018-08-15 20:00:23	G167-Red_deer-52
613	full	G167	Red_deer	2018-08-15 20:00:41	18	3	G167 Red_deer 2018-08-15 20:00:41	G167-Red_deer-52
614	full	G167	Red_deer	2018-08-20 19:01:53	NA	0	G167 Red_deer 2018-08-20 19:01:53	G167-Red_deer-53
615	full	G167	Red_deer	2018-08-21 05:53:49	NA	0	G167 Red_deer 2018-08-21 05:53:49	G167-Red_deer-54
616	full	G167	Red_deer	2018-08-26 14:18:30	NA	0	G167 Red_deer 2018-08-26 14:18:30	G167-Red_deer-55
617	full	G167	Red_deer	2018-08-27 09:13:09	NA	0	G167 Red_deer 2018-08-27 09:13:09	G167-Red_deer-56
618	full	G167	Red_deer	2018-08-27 15:50:24	NA	1	G167 Red_deer 2018-08-27 15:50:24	G167-Red_deer-57
619	full	G167	Red_deer	2018-08-28 06:18:43	NA	0	G167 Red_deer 2018-08-28 06:18:43	G167-Red_deer-58
620	full	G167	Red_deer	2018-08-28 06:19:03	20	0	G167 Red_deer 2018-08-28 06:19:03	G167-Red_deer-58
621	full	G167	Red_deer	2018-08-28 06:19:47	44	0	G167 Red_deer 2018-08-28 06:19:47	G167-Red_deer-58
622	full	G167	Red_deer	2018-08-28 06:20:11	24	0	G167 Red_deer 2018-08-28 06:20:11	G167-Red_deer-58
623	full	G167	Red_deer	2018-08-28 06:21:28	77	0	G167 Red_deer 2018-08-28 06:21:28	G167-Red_deer-58
624	full	G167	Red_deer	2018-08-28 06:22:41	73	0	G167 Red_deer 2018-08-28 06:22:41	G167-Red_deer-58
625	full	G167	Red_deer	2018-08-28 06:23:41	60	0	G167 Red_deer 2018-08-28 06:23:41	G167-Red_deer-58
626	full	G167	Red_deer	2018-08-28 06:24:02	21	0	G167 Red_deer 2018-08-28 06:24:02	G167-Red_deer-58
627	full	G167	Red_deer	2018-08-28 06:26:16	134	0	G167 Red_deer 2018-08-28 06:26:16	G167-Red_deer-58
628	full	G167	Red_deer	2018-08-28 06:27:11	55	0	G167 Red_deer 2018-08-28 06:27:11	G167-Red_deer-58
629	full	G167	Red_deer	2018-08-28 06:28:04	53	0	G167 Red_deer 2018-08-28 06:28:04	G167-Red_deer-58
630	full	G167	Red_deer	2018-08-28 06:33:06	NA	0	G167 Red_deer 2018-08-28 06:33:06	G167-Red_deer-59
631	full	G167	Red_deer	2018-08-28 16:16:59	NA	2	G167 Red_deer 2018-08-28 16:16:59	G167-Red_deer-60
632	full	G167	Red_deer	2018-08-29 20:07:44	NA	0	G167 Red_deer 2018-08-29 20:07:44	G167-Red_deer-61
633	full	G167	Red_deer	2018-08-29 20:08:24	40	0	G167 Red_deer 2018-08-29 20:08:24	G167-Red_deer-61
634	full	G167	Red_deer	2018-08-29 20:08:40	16	0	G167 Red_deer 2018-08-29 20:08:40	G167-Red_deer-61
635	full	G167	Red_deer	2018-08-29 20:08:57	17	0	G167 Red_deer 2018-08-29 20:08:57	G167-Red_deer-61
636	full	G167	Red_deer	2018-08-30 01:15:17	NA	0	G167 Red_deer 2018-08-30 01:15:17	G167-Red_deer-62
637	full	G167	Red_deer	2018-08-30 01:15:33	16	0	G167 Red_deer 2018-08-30 01:15:33	G167-Red_deer-62
638	full	G167	Red_deer	2018-08-30 01:15:48	15	0	G167 Red_deer 2018-08-30 01:15:48	G167-Red_deer-62
639	full	G167	Red_deer	2018-08-30 01:16:10	22	0	G167 Red_deer 2018-08-30 01:16:10	G167-Red_deer-62
640	full	G167	Red_deer	2018-08-30 01:16:31	21	0	G167 Red_deer 2018-08-30 01:16:31	G167-Red_deer-62
641	full	G167	Red_deer	2018-08-30 01:16:52	21	0	G167 Red_deer 2018-08-30 01:16:52	G167-Red_deer-62
642	full	G167	Red_deer	2018-08-30 01:17:10	18	0	G167 Red_deer 2018-08-30 01:17:10	G167-Red_deer-62
643	full	G167	Red_deer	2018-09-01 12:53:50	NA	0	G167 Red_deer 2018-09-01 12:53:50	G167-Red_deer-63
644	full	G167	Red_deer	2018-09-01 12:59:16	NA	0	G167 Red_deer 2018-09-01 12:59:16	G167-Red_deer-64
645	full	G167	Red_deer	2018-09-05 11:20:17	NA	1	G167 Red_deer 2018-09-05 11:20:17	G167-Red_deer-65
646	full	G167	Red_deer	2018-09-05 11:22:34	137	1	G167 Red_deer 2018-09-05 11:22:34	G167-Red_deer-65
647	full	G167	Red_deer	2018-09-05 11:23:08	34	1	G167 Red_deer 2018-09-05 11:23:08	G167-Red_deer-65
648	full	G167	Red_deer	2018-09-06 01:08:52	NA	0	G167 Red_deer 2018-09-06 01:08:52	G167-Red_deer-66
649	full	G167	Red_deer	2018-09-06 01:10:43	111	0	G167 Red_deer 2018-09-06 01:10:43	G167-Red_deer-66
650	full	G167	Red_deer	2018-09-07 08:04:52	NA	0	G167 Red_deer 2018-09-07 08:04:52	G167-Red_deer-67
651	full	G167	Red_deer	2018-09-07 08:06:32	100	0	G167 Red_deer 2018-09-07 08:06:32	G167-Red_deer-67
652	full	G167	Red_deer	2018-09-07 13:45:56	NA	0	G167 Red_deer 2018-09-07 13:45:56	G167-Red_deer-68
653	full	G167	Red_deer	2018-09-07 13:46:23	27	0	G167 Red_deer 2018-09-07 13:46:23	G167-Red_deer-68
654	full	G167	Red_deer	2018-09-07 13:47:44	81	0	G167 Red_deer 2018-09-07 13:47:44	G167-Red_deer-68
655	full	G167	Red_deer	2018-09-07 13:48:14	30	0	G167 Red_deer 2018-09-07 13:48:14	G167-Red_deer-68
656	full	G167	Red_deer	2018-09-07 13:50:53	159	0	G167 Red_deer 2018-09-07 13:50:53	G167-Red_deer-68
657	full	G167	Red_deer	2018-09-07 13:51:11	18	0	G167 Red_deer 2018-09-07 13:51:11	G167-Red_deer-68
658	full	G167	Red_deer	2018-09-08 11:29:22	NA	0	G167 Red_deer 2018-09-08 11:29:22	G167-Red_deer-69
659	full	G167	Red_deer	2018-09-08 15:38:58	NA	0	G167 Red_deer 2018-09-08 15:38:58	G167-Red_deer-70
660	full	G167	Red_deer	2018-09-10 17:01:31	NA	0	G167 Red_deer 2018-09-10 17:01:31	G167-Red_deer-71
661	full	G167	Red_deer	2018-09-10 17:02:08	37	0	G167 Red_deer 2018-09-10 17:02:08	G167-Red_deer-71
662	full	G167	Red_deer	2018-09-10 17:04:43	155	0	G167 Red_deer 2018-09-10 17:04:43	G167-Red_deer-71
663	full	G167	Red_deer	2018-09-10 17:05:02	19	0	G167 Red_deer 2018-09-10 17:05:02	G167-Red_deer-71
664	full	G167	Red_deer	2018-09-10 17:05:29	27	0	G167 Red_deer 2018-09-10 17:05:29	G167-Red_deer-71
665	full	G167	Red_deer	2018-09-15 17:24:48	NA	0	G167 Red_deer 2018-09-15 17:24:48	G167-Red_deer-72
666	full	G167	Red_deer	2018-09-15 17:25:36	48	0	G167 Red_deer 2018-09-15 17:25:36	G167-Red_deer-72
667	full	G167	Red_deer	2018-09-16 17:15:56	NA	0	G167 Red_deer 2018-09-16 17:15:56	G167-Red_deer-73
668	full	G167	Red_deer	2018-09-19 20:52:22	NA	0	G167 Red_deer 2018-09-19 20:52:22	G167-Red_deer-74
669	full	G167	Red_deer	2018-09-19 20:53:56	94	0	G167 Red_deer 2018-09-19 20:53:56	G167-Red_deer-74
670	full	G167	Red_deer	2018-09-22 19:27:56	NA	0	G167 Red_deer 2018-09-22 19:27:56	G167-Red_deer-75
671	full	G167	Red_deer	2018-09-22 19:29:26	90	0	G167 Red_deer 2018-09-22 19:29:26	G167-Red_deer-75
672	full	G167	Red_deer	2018-09-26 07:03:25	NA	0	G167 Red_deer 2018-09-26 07:03:25	G167-Red_deer-76
673	full	G167	Red_deer	2018-09-26 07:04:10	45	0	G167 Red_deer 2018-09-26 07:04:10	G167-Red_deer-76
674	full	G167	Red_deer	2018-09-26 07:09:17	NA	2	G167 Red_deer 2018-09-26 07:09:17	G167-Red_deer-77
675	full	G167	Red_deer	2018-09-26 07:10:47	90	2	G167 Red_deer 2018-09-26 07:10:47	G167-Red_deer-77
676	full	G167	Red_deer	2018-09-26 07:11:26	39	2	G167 Red_deer 2018-09-26 07:11:26	G167-Red_deer-77
677	full	G167	Red_deer	2018-09-26 07:12:18	52	2	G167 Red_deer 2018-09-26 07:12:18	G167-Red_deer-77
678	full	G167	Red_deer	2018-09-26 07:12:38	20	2	G167 Red_deer 2018-09-26 07:12:38	G167-Red_deer-77
679	full	G167	Red_deer	2018-09-26 07:13:42	64	2	G167 Red_deer 2018-09-26 07:13:42	G167-Red_deer-77
680	full	G167	Red_deer	2018-09-26 07:13:57	15	2	G167 Red_deer 2018-09-26 07:13:57	G167-Red_deer-77
681	full	G167	Red_deer	2018-09-28 17:54:41	NA	0	G167 Red_deer 2018-09-28 17:54:41	G167-Red_deer-78
682	full	G167	Red_deer	2018-09-28 17:57:49	188	0	G167 Red_deer 2018-09-28 17:57:49	G167-Red_deer-78
683	full	G167	Red_deer	2018-09-28 17:58:05	16	0	G167 Red_deer 2018-09-28 17:58:05	G167-Red_deer-78
684	full	G167	Red_deer	2018-10-02 12:42:22	NA	0	G167 Red_deer 2018-10-02 12:42:22	G167-Red_deer-79
685	full	G167	Red_deer	2018-10-04 16:40:06	NA	0	G167 Red_deer 2018-10-04 16:40:06	G167-Red_deer-80
686	full	G167	Red_deer	2018-10-04 16:40:50	44	0	G167 Red_deer 2018-10-04 16:40:50	G167-Red_deer-80
687	full	G167	Red_deer	2018-10-04 16:41:53	63	0	G167 Red_deer 2018-10-04 16:41:53	G167-Red_deer-80
688	full	G167	Red_deer	2018-10-04 16:42:14	21	0	G167 Red_deer 2018-10-04 16:42:14	G167-Red_deer-80
689	full	G167	Red_deer	2018-10-04 18:12:53	NA	0	G167 Red_deer 2018-10-04 18:12:53	G167-Red_deer-81
690	full	G167	Red_deer	2018-10-04 18:13:11	18	0	G167 Red_deer 2018-10-04 18:13:11	G167-Red_deer-81
691	full	G167	Red_deer	2018-10-07 06:57:17	NA	1	G167 Red_deer 2018-10-07 06:57:17	G167-Red_deer-82
692	full	G167	Red_deer	2018-10-07 06:57:30	13	1	G167 Red_deer 2018-10-07 06:57:30	G167-Red_deer-82
693	full	G167	Red_deer	2018-10-07 09:53:01	NA	0	G167 Red_deer 2018-10-07 09:53:01	G167-Red_deer-83
694	full	G167	Red_deer	2018-10-07 09:54:35	94	0	G167 Red_deer 2018-10-07 09:54:35	G167-Red_deer-83
695	full	G167	Red_deer	2018-10-17 10:07:56	NA	3	G167 Red_deer 2018-10-17 10:07:56	G167-Red_deer-84
696	full	G167	Red_deer	2018-10-17 10:08:31	35	3	G167 Red_deer 2018-10-17 10:08:31	G167-Red_deer-84
697	full	G167	Red_deer	2018-10-21 00:06:30	NA	2	G167 Red_deer 2018-10-21 00:06:30	G167-Red_deer-85
698	full	G167	Red_deer	2018-10-21 00:07:19	49	2	G167 Red_deer 2018-10-21 00:07:19	G167-Red_deer-85
699	full	G167	Red_deer	2018-10-21 00:07:33	14	2	G167 Red_deer 2018-10-21 00:07:33	G167-Red_deer-85
700	full	G167	Red_deer	2018-10-21 00:07:57	24	2	G167 Red_deer 2018-10-21 00:07:57	G167-Red_deer-85
701	full	G167	Red_deer	2018-10-21 00:08:22	25	2	G167 Red_deer 2018-10-21 00:08:22	G167-Red_deer-85
702	full	G167	Red_deer	2018-10-21 00:08:53	31	2	G167 Red_deer 2018-10-21 00:08:53	G167-Red_deer-85
703	full	G167	Red_deer	2018-10-21 00:13:13	260	2	G167 Red_deer 2018-10-21 00:13:13	G167-Red_deer-85
704	full	G167	Red_deer	2018-10-21 00:13:34	21	2	G167 Red_deer 2018-10-21 00:13:34	G167-Red_deer-85
705	full	G167	Red_deer	2018-10-21 00:14:06	32	2	G167 Red_deer 2018-10-21 00:14:06	G167-Red_deer-85
706	full	G167	Red_deer	2018-10-26 14:26:13	NA	0	G167 Red_deer 2018-10-26 14:26:13	G167-Red_deer-86
707	full	G167	Red_deer	2018-10-26 14:26:22	9	0	G167 Red_deer 2018-10-26 14:26:22	G167-Red_deer-86
708	full	G167	Red_deer	2018-10-29 17:53:50	NA	0	G167 Red_deer 2018-10-29 17:53:50	G167-Red_deer-87
709	full	G167	Red_deer	2018-11-01 02:39:28	NA	0	G167 Red_deer 2018-11-01 02:39:28	G167-Red_deer-88
710	full	G167	Red_deer	2018-11-08 14:41:22	NA	0	G167 Red_deer 2018-11-08 14:41:22	G167-Red_deer-89
711	full	G167	Red_deer	2018-11-11 07:16:16	NA	0	G167 Red_deer 2018-11-11 07:16:16	G167-Red_deer-90
712	full	G167	Red_deer	2018-11-11 07:20:08	232	0	G167 Red_deer 2018-11-11 07:20:08	G167-Red_deer-90
713	full	G167	Red_deer	2018-11-11 07:20:31	23	0	G167 Red_deer 2018-11-11 07:20:31	G167-Red_deer-90
714	full	G167	Red_deer	2018-11-13 10:41:16	NA	0	G167 Red_deer 2018-11-13 10:41:16	G167-Red_deer-91
715	full	G167	Red_deer	2018-11-24 14:14:45	NA	0	G167 Red_deer 2018-11-24 14:14:45	G167-Red_deer-92
716	full	G167	Red_deer	2018-12-02 09:07:23	NA	1	G167 Red_deer 2018-12-02 09:07:23	G167-Red_deer-93
717	full	G167	Red_deer	2019-06-19 09:06:34	NA	0	G167 Red_deer 2019-06-19 09:06:34	G167-Red_deer-94
718	full	G167	Red_deer	2019-06-19 10:08:48	NA	1	G167 Red_deer 2019-06-19 10:08:48	G167-Red_deer-95
719	full	G167	Red_deer	2019-06-23 19:31:27	NA	0	G167 Red_deer 2019-06-23 19:31:27	G167-Red_deer-96
720	full	G167	Red_deer	2019-06-23 19:32:48	81	0	G167 Red_deer 2019-06-23 19:32:48	G167-Red_deer-96
721	full	G167	Red_deer	2019-06-23 20:13:54	NA	0	G167 Red_deer 2019-06-23 20:13:54	G167-Red_deer-97
722	full	G167	Red_deer	2019-06-24 12:17:29	NA	0	G167 Red_deer 2019-06-24 12:17:29	G167-Red_deer-98
723	full	G167	Red_deer	2019-06-25 05:32:24	NA	0	G167 Red_deer 2019-06-25 05:32:24	G167-Red_deer-99
724	full	G167	Red_deer	2019-06-26 06:03:49	NA	0	G167 Red_deer 2019-06-26 06:03:49	G167-Red_deer-100
725	full	G167	Red_deer	2019-06-26 20:06:07	NA	0	G167 Red_deer 2019-06-26 20:06:07	G167-Red_deer-101
726	full	G167	Red_deer	2019-06-27 04:13:56	NA	0	G167 Red_deer 2019-06-27 04:13:56	G167-Red_deer-102
727	full	G167	Red_deer	2019-06-27 05:31:35	NA	0	G167 Red_deer 2019-06-27 05:31:35	G167-Red_deer-103
728	full	G167	Red_deer	2019-06-28 19:31:19	NA	0	G167 Red_deer 2019-06-28 19:31:19	G167-Red_deer-104
729	full	G167	Red_deer	2019-06-29 20:18:12	NA	0	G167 Red_deer 2019-06-29 20:18:12	G167-Red_deer-105
730	full	G167	Red_deer	2019-07-01 12:59:54	NA	0	G167 Red_deer 2019-07-01 12:59:54	G167-Red_deer-106
731	full	G167	Red_deer	2019-07-06 09:04:56	NA	0	G167 Red_deer 2019-07-06 09:04:56	G167-Red_deer-107
732	full	G167	Red_deer	2019-07-06 14:07:50	NA	2	G167 Red_deer 2019-07-06 14:07:50	G167-Red_deer-108
733	full	G167	Red_deer	2019-07-08 13:27:33	NA	0	G167 Red_deer 2019-07-08 13:27:33	G167-Red_deer-109
734	full	G167	Red_deer	2019-07-08 13:28:41	68	0	G167 Red_deer 2019-07-08 13:28:41	G167-Red_deer-109
735	full	G167	Red_deer	2019-07-08 13:29:54	73	0	G167 Red_deer 2019-07-08 13:29:54	G167-Red_deer-109
736	full	G167	Red_deer	2019-07-08 13:33:06	192	0	G167 Red_deer 2019-07-08 13:33:06	G167-Red_deer-109
737	full	G167	Red_deer	2019-07-09 15:42:26	NA	1	G167 Red_deer 2019-07-09 15:42:26	G167-Red_deer-110
738	full	G167	Red_deer	2019-07-09 15:43:42	76	1	G167 Red_deer 2019-07-09 15:43:42	G167-Red_deer-110
739	full	G167	Red_deer	2019-07-10 19:08:16	NA	0	G167 Red_deer 2019-07-10 19:08:16	G167-Red_deer-111
740	full	G167	Red_deer	2019-07-10 19:08:47	31	0	G167 Red_deer 2019-07-10 19:08:47	G167-Red_deer-111
741	full	G167	Red_deer	2019-07-10 19:09:31	44	0	G167 Red_deer 2019-07-10 19:09:31	G167-Red_deer-111
742	full	G167	Red_deer	2019-07-10 19:16:45	NA	0	G167 Red_deer 2019-07-10 19:16:45	G167-Red_deer-112
743	full	G167	Red_deer	2019-07-10 19:17:16	31	0	G167 Red_deer 2019-07-10 19:17:16	G167-Red_deer-112
744	full	G167	Red_deer	2019-07-13 18:13:26	NA	0	G167 Red_deer 2019-07-13 18:13:26	G167-Red_deer-113
745	full	G167	Red_deer	2019-07-13 18:15:17	111	0	G167 Red_deer 2019-07-13 18:15:17	G167-Red_deer-113
746	full	G167	Red_deer	2019-07-14 12:37:26	NA	0	G167 Red_deer 2019-07-14 12:37:26	G167-Red_deer-114
747	full	G167	Red_deer	2019-07-14 12:37:57	31	0	G167 Red_deer 2019-07-14 12:37:57	G167-Red_deer-114
748	full	G167	Red_deer	2019-07-17 09:30:55	NA	0	G167 Red_deer 2019-07-17 09:30:55	G167-Red_deer-115
749	full	G167	Red_deer	2019-07-17 16:06:45	NA	0	G167 Red_deer 2019-07-17 16:06:45	G167-Red_deer-116
750	full	G167	Red_deer	2019-07-17 16:07:22	37	0	G167 Red_deer 2019-07-17 16:07:22	G167-Red_deer-116
751	full	G167	Red_deer	2019-07-19 10:28:39	NA	0	G167 Red_deer 2019-07-19 10:28:39	G167-Red_deer-117
752	full	G167	Red_deer	2019-07-20 19:49:31	NA	0	G167 Red_deer 2019-07-20 19:49:31	G167-Red_deer-118
753	full	G167	Red_deer	2019-07-26 05:02:09	NA	0	G167 Red_deer 2019-07-26 05:02:09	G167-Red_deer-119
754	full	G167	Red_deer	2019-07-26 18:12:13	NA	0	G167 Red_deer 2019-07-26 18:12:13	G167-Red_deer-120
755	full	G167	Red_deer	2019-07-26 18:14:55	162	0	G167 Red_deer 2019-07-26 18:14:55	G167-Red_deer-120
756	full	G167	Red_deer	2019-07-26 18:18:03	188	0	G167 Red_deer 2019-07-26 18:18:03	G167-Red_deer-120
757	full	G167	Red_deer	2019-07-26 19:02:32	NA	0	G167 Red_deer 2019-07-26 19:02:32	G167-Red_deer-121
758	full	G167	Red_deer	2019-08-01 18:46:23	NA	1	G167 Red_deer 2019-08-01 18:46:23	G167-Red_deer-122
759	full	G167	Red_deer	2019-08-01 18:47:03	40	1	G167 Red_deer 2019-08-01 18:47:03	G167-Red_deer-122
760	full	G167	Red_deer	2019-08-01 18:49:09	126	1	G167 Red_deer 2019-08-01 18:49:09	G167-Red_deer-122
761	full	G167	Red_deer	2019-08-01 18:54:15	NA	0	G167 Red_deer 2019-08-01 18:54:15	G167-Red_deer-123
762	full	G167	Red_deer	2019-08-01 18:54:47	32	0	G167 Red_deer 2019-08-01 18:54:47	G167-Red_deer-123
763	full	G167	Red_deer	2019-08-01 18:56:32	105	0	G167 Red_deer 2019-08-01 18:56:32	G167-Red_deer-123
764	full	G167	Red_deer	2019-08-06 07:02:42	NA	0	G167 Red_deer 2019-08-06 07:02:42	G167-Red_deer-124
765	full	G167	Red_deer	2019-08-07 16:21:48	NA	0	G167 Red_deer 2019-08-07 16:21:48	G167-Red_deer-125
766	full	G167	Red_deer	2019-08-09 09:14:50	NA	0	G167 Red_deer 2019-08-09 09:14:50	G167-Red_deer-126
767	full	G167	Red_deer	2019-08-09 17:03:58	NA	0	G167 Red_deer 2019-08-09 17:03:58	G167-Red_deer-127
768	full	G167	Red_deer	2019-08-09 20:08:50	NA	0	G167 Red_deer 2019-08-09 20:08:50	G167-Red_deer-128
769	full	G167	Red_deer	2019-08-10 04:47:35	NA	0	G167 Red_deer 2019-08-10 04:47:35	G167-Red_deer-129
770	full	G167	Red_deer	2019-08-10 05:19:26	NA	NA	G167 Red_deer 2019-08-10 05:19:26	G167-Red_deer-130
771	full	G167	Red_deer	2019-08-10 05:43:14	NA	NA	G167 Red_deer 2019-08-10 05:43:14	G167-Red_deer-131
772	full	G170	Red_deer	2018-05-26 20:54:22	NA	3	G170 Red_deer 2018-05-26 20:54:22	G170-Red_deer-1
773	full	G170	Red_deer	2018-05-26 20:55:18	56	3	G170 Red_deer 2018-05-26 20:55:18	G170-Red_deer-1
774	full	G170	Red_deer	2018-05-26 20:55:44	26	3	G170 Red_deer 2018-05-26 20:55:44	G170-Red_deer-1
775	full	G170	Red_deer	2018-05-26 20:55:55	11	3	G170 Red_deer 2018-05-26 20:55:55	G170-Red_deer-1
776	full	G170	Red_deer	2018-05-26 20:56:04	9	3	G170 Red_deer 2018-05-26 20:56:04	G170-Red_deer-1
777	full	G170	Red_deer	2018-05-26 20:56:16	12	3	G170 Red_deer 2018-05-26 20:56:16	G170-Red_deer-1
778	full	G170	Red_deer	2018-05-30 19:28:26	NA	0	G170 Red_deer 2018-05-30 19:28:26	G170-Red_deer-2
779	full	G170	Red_deer	2018-06-10 03:11:53	NA	0	G170 Red_deer 2018-06-10 03:11:53	G170-Red_deer-3
780	full	G170	Red_deer	2018-06-10 03:12:02	9	0	G170 Red_deer 2018-06-10 03:12:02	G170-Red_deer-3
781	full	G170	Red_deer	2018-06-23 06:28:16	NA	4	G170 Red_deer 2018-06-23 06:28:16	G170-Red_deer-4
782	full	G170	Red_deer	2018-06-23 06:28:59	43	4	G170 Red_deer 2018-06-23 06:28:59	G170-Red_deer-4
783	full	G170	Red_deer	2018-06-23 06:29:08	9	4	G170 Red_deer 2018-06-23 06:29:08	G170-Red_deer-4
784	full	G170	Red_deer	2018-06-23 06:29:19	11	4	G170 Red_deer 2018-06-23 06:29:19	G170-Red_deer-4
785	full	G170	Red_deer	2018-06-23 06:29:28	9	4	G170 Red_deer 2018-06-23 06:29:28	G170-Red_deer-4
786	full	G170	Red_deer	2018-06-23 06:29:38	10	4	G170 Red_deer 2018-06-23 06:29:38	G170-Red_deer-4
787	full	G170	Red_deer	2018-06-23 06:29:47	9	4	G170 Red_deer 2018-06-23 06:29:47	G170-Red_deer-4
788	full	G170	Red_deer	2018-06-23 06:29:58	11	4	G170 Red_deer 2018-06-23 06:29:58	G170-Red_deer-4
789	full	G170	Red_deer	2018-06-23 06:30:07	9	4	G170 Red_deer 2018-06-23 06:30:07	G170-Red_deer-4
790	full	G170	Red_deer	2018-06-23 06:30:20	13	4	G170 Red_deer 2018-06-23 06:30:20	G170-Red_deer-4
791	full	G170	Red_deer	2018-06-23 06:32:59	159	4	G170 Red_deer 2018-06-23 06:32:59	G170-Red_deer-4
792	full	G170	Red_deer	2018-06-23 06:33:26	27	4	G170 Red_deer 2018-06-23 06:33:26	G170-Red_deer-4
793	full	G170	Red_deer	2018-06-23 06:33:35	9	4	G170 Red_deer 2018-06-23 06:33:35	G170-Red_deer-4
794	full	G170	Red_deer	2018-06-23 06:33:44	9	4	G170 Red_deer 2018-06-23 06:33:44	G170-Red_deer-4
795	full	G170	Red_deer	2018-06-23 06:34:07	23	4	G170 Red_deer 2018-06-23 06:34:07	G170-Red_deer-4
796	full	G170	Red_deer	2018-06-23 06:34:18	11	4	G170 Red_deer 2018-06-23 06:34:18	G170-Red_deer-4
797	full	G170	Red_deer	2018-06-23 06:34:28	10	4	G170 Red_deer 2018-06-23 06:34:28	G170-Red_deer-4
798	full	G170	Red_deer	2018-06-23 06:34:48	20	4	G170 Red_deer 2018-06-23 06:34:48	G170-Red_deer-4
799	full	G170	Red_deer	2018-06-23 06:34:59	11	4	G170 Red_deer 2018-06-23 06:34:59	G170-Red_deer-4
800	full	G170	Red_deer	2018-06-23 06:36:12	73	4	G170 Red_deer 2018-06-23 06:36:12	G170-Red_deer-4
801	full	G170	Red_deer	2018-06-23 06:36:39	27	4	G170 Red_deer 2018-06-23 06:36:39	G170-Red_deer-4
802	full	G170	Red_deer	2018-06-23 06:36:58	19	4	G170 Red_deer 2018-06-23 06:36:58	G170-Red_deer-4
803	full	G170	Red_deer	2018-06-23 06:37:18	20	4	G170 Red_deer 2018-06-23 06:37:18	G170-Red_deer-4
804	full	G170	Red_deer	2018-06-23 06:37:27	9	4	G170 Red_deer 2018-06-23 06:37:27	G170-Red_deer-4
805	full	G170	Red_deer	2018-06-23 06:37:40	13	4	G170 Red_deer 2018-06-23 06:37:40	G170-Red_deer-4
806	full	G170	Red_deer	2018-06-23 08:33:37	NA	1	G170 Red_deer 2018-06-23 08:33:37	G170-Red_deer-5
807	full	G170	Red_deer	2018-06-23 08:33:46	9	1	G170 Red_deer 2018-06-23 08:33:46	G170-Red_deer-5
808	full	G170	Red_deer	2018-06-23 08:57:57	NA	0	G170 Red_deer 2018-06-23 08:57:57	G170-Red_deer-6
809	full	G170	Red_deer	2018-06-23 08:58:07	10	0	G170 Red_deer 2018-06-23 08:58:07	G170-Red_deer-6
810	full	G170	Red_deer	2018-06-23 09:00:31	144	0	G170 Red_deer 2018-06-23 09:00:31	G170-Red_deer-6
811	full	G170	Red_deer	2018-06-23 09:01:37	66	0	G170 Red_deer 2018-06-23 09:01:37	G170-Red_deer-6
812	full	G170	Red_deer	2018-06-23 09:01:53	16	0	G170 Red_deer 2018-06-23 09:01:53	G170-Red_deer-6
813	full	G170	Red_deer	2018-06-23 19:24:14	NA	0	G170 Red_deer 2018-06-23 19:24:14	G170-Red_deer-7
814	full	G170	Red_deer	2018-06-25 01:33:42	NA	1	G170 Red_deer 2018-06-25 01:33:42	G170-Red_deer-8
815	full	G170	Red_deer	2018-06-28 06:36:22	NA	0	G170 Red_deer 2018-06-28 06:36:22	G170-Red_deer-9
816	full	G170	Red_deer	2018-07-18 02:19:11	NA	1	G170 Red_deer 2018-07-18 02:19:11	G170-Red_deer-10
817	full	G170	Red_deer	2018-07-18 02:19:39	28	1	G170 Red_deer 2018-07-18 02:19:39	G170-Red_deer-10
818	full	G170	Red_deer	2018-07-18 02:19:55	16	1	G170 Red_deer 2018-07-18 02:19:55	G170-Red_deer-10
819	full	G170	Red_deer	2018-08-04 01:16:07	NA	1	G170 Red_deer 2018-08-04 01:16:07	G170-Red_deer-11
820	full	G170	Red_deer	2018-08-04 01:16:39	32	1	G170 Red_deer 2018-08-04 01:16:39	G170-Red_deer-11
821	full	G170	Red_deer	2018-08-21 00:58:17	NA	1	G170 Red_deer 2018-08-21 00:58:17	G170-Red_deer-12
822	full	G170	Red_deer	2018-08-21 00:58:30	13	1	G170 Red_deer 2018-08-21 00:58:30	G170-Red_deer-12
823	full	G170	Red_deer	2018-08-30 02:42:23	NA	1	G170 Red_deer 2018-08-30 02:42:23	G170-Red_deer-13
824	full	G170	Red_deer	2018-08-30 02:43:08	45	1	G170 Red_deer 2018-08-30 02:43:08	G170-Red_deer-13
825	full	G170	Red_deer	2018-08-30 02:43:58	50	1	G170 Red_deer 2018-08-30 02:43:58	G170-Red_deer-13
826	full	G170	Red_deer	2018-10-03 00:54:04	NA	1	G170 Red_deer 2018-10-03 00:54:04	G170-Red_deer-14
827	full	G170	Red_deer	2018-11-24 21:38:13	NA	0	G170 Red_deer 2018-11-24 21:38:13	G170-Red_deer-15
828	full	G170	Red_deer	2019-06-12 22:55:16	NA	0	G170 Red_deer 2019-06-12 22:55:16	G170-Red_deer-16
829	full	G171	Red_deer	2018-05-30 09:49:27	NA	0	G171 Red_deer 2018-05-30 09:49:27	G171-Red_deer-1
830	full	G171	Red_deer	2018-06-17 19:16:36	NA	0	G171 Red_deer 2018-06-17 19:16:36	G171-Red_deer-2
831	full	G171	Red_deer	2018-07-10 09:23:49	NA	1	G171 Red_deer 2018-07-10 09:23:49	G171-Red_deer-3
832	full	G171	Red_deer	2018-07-10 09:25:31	102	1	G171 Red_deer 2018-07-10 09:25:31	G171-Red_deer-3
833	full	G171	Red_deer	2018-07-15 14:55:20	NA	0	G171 Red_deer 2018-07-15 14:55:20	G171-Red_deer-4
834	full	G171	Red_deer	2018-07-15 14:55:29	9	0	G171 Red_deer 2018-07-15 14:55:29	G171-Red_deer-4
835	full	G171	Red_deer	2018-07-15 14:55:45	16	0	G171 Red_deer 2018-07-15 14:55:45	G171-Red_deer-4
836	full	G171	Red_deer	2018-07-15 14:55:54	9	0	G171 Red_deer 2018-07-15 14:55:54	G171-Red_deer-4
837	full	G171	Red_deer	2018-07-15 14:56:34	40	0	G171 Red_deer 2018-07-15 14:56:34	G171-Red_deer-4
838	full	G171	Red_deer	2018-07-15 14:56:49	15	0	G171 Red_deer 2018-07-15 14:56:49	G171-Red_deer-4
839	full	G171	Red_deer	2018-08-10 07:34:11	NA	0	G171 Red_deer 2018-08-10 07:34:11	G171-Red_deer-5
840	full	G171	Red_deer	2018-08-10 14:06:34	NA	0	G171 Red_deer 2018-08-10 14:06:34	G171-Red_deer-6
841	full	G171	Red_deer	2018-08-10 14:06:43	9	0	G171 Red_deer 2018-08-10 14:06:43	G171-Red_deer-6
842	full	G171	Red_deer	2018-10-21 13:58:47	NA	0	G171 Red_deer 2018-10-21 13:58:47	G171-Red_deer-7
843	full	G171	Red_deer	2018-10-21 13:59:11	24	0	G171 Red_deer 2018-10-21 13:59:11	G171-Red_deer-7
844	full	G171	Red_deer	2018-10-24 14:54:13	NA	0	G171 Red_deer 2018-10-24 14:54:13	G171-Red_deer-8
845	full	G171	Red_deer	2018-10-24 14:54:21	8	0	G171 Red_deer 2018-10-24 14:54:21	G171-Red_deer-8
846	full	G171	Red_deer	2018-10-24 14:54:30	9	0	G171 Red_deer 2018-10-24 14:54:30	G171-Red_deer-8
847	full	G171	Red_deer	2018-10-31 09:25:35	NA	0	G171 Red_deer 2018-10-31 09:25:35	G171-Red_deer-9
848	full	G171	Red_deer	2018-10-31 09:25:47	12	0	G171 Red_deer 2018-10-31 09:25:47	G171-Red_deer-9
849	full	G171	Red_deer	2018-10-31 09:26:01	14	0	G171 Red_deer 2018-10-31 09:26:01	G171-Red_deer-9
850	full	G171	Red_deer	2018-10-31 09:26:15	14	0	G171 Red_deer 2018-10-31 09:26:15	G171-Red_deer-9
851	full	G171	Red_deer	2019-05-13 11:47:50	NA	0	G171 Red_deer 2019-05-13 11:47:50	G171-Red_deer-10
852	full	G171	Red_deer	2019-05-13 11:48:00	10	0	G171 Red_deer 2019-05-13 11:48:00	G171-Red_deer-10
853	full	G171	Red_deer	2019-05-13 11:48:27	27	0	G171 Red_deer 2019-05-13 11:48:27	G171-Red_deer-10
854	full	G171	Red_deer	2019-05-13 11:54:09	NA	0	G171 Red_deer 2019-05-13 11:54:09	G171-Red_deer-11
855	full	G171	Red_deer	2019-05-27 13:41:20	NA	0	G171 Red_deer 2019-05-27 13:41:20	G171-Red_deer-12
856	full	G171	Red_deer	2019-05-27 13:41:29	9	0	G171 Red_deer 2019-05-27 13:41:29	G171-Red_deer-12
857	full	G171	Red_deer	2019-05-30 08:01:23	NA	2	G171 Red_deer 2019-05-30 08:01:23	G171-Red_deer-13
858	full	G171	Red_deer	2019-05-30 17:18:47	NA	2	G171 Red_deer 2019-05-30 17:18:47	G171-Red_deer-14
859	full	G171	Red_deer	2019-05-30 17:19:05	18	2	G171 Red_deer 2019-05-30 17:19:05	G171-Red_deer-14
860	full	G171	Red_deer	2019-05-30 17:19:14	9	2	G171 Red_deer 2019-05-30 17:19:14	G171-Red_deer-14
861	full	G171	Red_deer	2019-05-30 17:29:38	NA	0	G171 Red_deer 2019-05-30 17:29:38	G171-Red_deer-15
862	full	G171	Red_deer	2019-05-30 17:29:47	9	0	G171 Red_deer 2019-05-30 17:29:47	G171-Red_deer-15
863	full	G171	Red_deer	2019-05-30 17:29:56	9	0	G171 Red_deer 2019-05-30 17:29:56	G171-Red_deer-15
864	full	G171	Red_deer	2019-05-30 17:30:06	10	0	G171 Red_deer 2019-05-30 17:30:06	G171-Red_deer-15
865	full	G171	Red_deer	2019-05-30 17:30:15	9	0	G171 Red_deer 2019-05-30 17:30:15	G171-Red_deer-15
866	full	G171	Red_deer	2019-05-30 17:30:23	8	0	G171 Red_deer 2019-05-30 17:30:23	G171-Red_deer-15
867	full	G171	Red_deer	2019-05-30 17:30:32	9	0	G171 Red_deer 2019-05-30 17:30:32	G171-Red_deer-15
868	full	G171	Red_deer	2019-06-14 16:21:36	NA	0	G171 Red_deer 2019-06-14 16:21:36	G171-Red_deer-16
869	full	G171	Red_deer	2019-06-19 14:02:20	NA	0	G171 Red_deer 2019-06-19 14:02:20	G171-Red_deer-17
870	full	G171	Red_deer	2019-06-19 19:23:31	NA	0	G171 Red_deer 2019-06-19 19:23:31	G171-Red_deer-18
871	full	G171	Red_deer	2019-06-27 05:31:04	NA	0	G171 Red_deer 2019-06-27 05:31:04	G171-Red_deer-19
872	full	G171	Red_deer	2019-06-27 05:31:13	9	0	G171 Red_deer 2019-06-27 05:31:13	G171-Red_deer-19
873	full	G171	Red_deer	2019-06-27 07:45:45	NA	0	G171 Red_deer 2019-06-27 07:45:45	G171-Red_deer-20
874	full	G171	Red_deer	2019-06-27 12:10:07	NA	1	G171 Red_deer 2019-06-27 12:10:07	G171-Red_deer-21
875	full	G171	Red_deer	2019-07-28 17:22:49	NA	0	G171 Red_deer 2019-07-28 17:22:49	G171-Red_deer-22
876	full	G171	Red_deer	2019-07-28 17:23:11	22	0	G171 Red_deer 2019-07-28 17:23:11	G171-Red_deer-22
877	full	G171	Red_deer	2019-07-28 17:23:47	36	0	G171 Red_deer 2019-07-28 17:23:47	G171-Red_deer-22
878	full	G171	Red_deer	2019-08-02 16:27:17	NA	NA	G171 Red_deer 2019-08-02 16:27:17	G171-Red_deer-23
879	full	G171	Red_deer	2019-08-02 16:28:17	60	NA	G171 Red_deer 2019-08-02 16:28:17	G171-Red_deer-23
880	full	G171	Red_deer	2019-08-02 16:28:27	10	NA	G171 Red_deer 2019-08-02 16:28:27	G171-Red_deer-23
881	full	G171	Red_deer	2019-08-02 16:28:37	10	NA	G171 Red_deer 2019-08-02 16:28:37	G171-Red_deer-23
882	full	G171	Red_deer	2019-08-02 16:28:51	14	NA	G171 Red_deer 2019-08-02 16:28:51	G171-Red_deer-23
883	full	G173	Red_deer	2018-05-27 17:51:29	NA	0	G173 Red_deer 2018-05-27 17:51:29	G173-Red_deer-1
884	full	G173	Red_deer	2018-06-06 00:49:06	NA	0	G173 Red_deer 2018-06-06 00:49:06	G173-Red_deer-2
885	full	G173	Red_deer	2018-06-06 00:49:23	17	0	G173 Red_deer 2018-06-06 00:49:23	G173-Red_deer-2
886	full	G173	Red_deer	2018-06-06 00:49:43	20	0	G173 Red_deer 2018-06-06 00:49:43	G173-Red_deer-2
887	full	G173	Red_deer	2018-06-06 00:49:53	10	0	G173 Red_deer 2018-06-06 00:49:53	G173-Red_deer-2
888	full	G173	Red_deer	2018-06-06 00:50:05	12	0	G173 Red_deer 2018-06-06 00:50:05	G173-Red_deer-2
889	full	G173	Red_deer	2018-06-06 15:45:31	NA	0	G173 Red_deer 2018-06-06 15:45:31	G173-Red_deer-3
890	full	G173	Red_deer	2018-06-12 19:07:14	NA	1	G173 Red_deer 2018-06-12 19:07:14	G173-Red_deer-4
891	full	G173	Red_deer	2018-06-12 19:07:27	13	1	G173 Red_deer 2018-06-12 19:07:27	G173-Red_deer-4
892	full	G173	Red_deer	2018-06-13 23:23:46	NA	0	G173 Red_deer 2018-06-13 23:23:46	G173-Red_deer-5
893	full	G173	Red_deer	2018-06-13 23:23:56	10	0	G173 Red_deer 2018-06-13 23:23:56	G173-Red_deer-5
894	full	G173	Red_deer	2018-06-13 23:24:09	13	0	G173 Red_deer 2018-06-13 23:24:09	G173-Red_deer-5
895	full	G173	Red_deer	2018-06-13 23:24:18	9	0	G173 Red_deer 2018-06-13 23:24:18	G173-Red_deer-5
896	full	G173	Red_deer	2018-06-16 20:11:09	NA	0	G173 Red_deer 2018-06-16 20:11:09	G173-Red_deer-6
897	full	G173	Red_deer	2018-06-17 00:12:42	NA	0	G173 Red_deer 2018-06-17 00:12:42	G173-Red_deer-7
898	full	G173	Red_deer	2018-06-17 19:28:19	NA	0	G173 Red_deer 2018-06-17 19:28:19	G173-Red_deer-8
899	full	G173	Red_deer	2018-06-17 19:28:33	14	0	G173 Red_deer 2018-06-17 19:28:33	G173-Red_deer-8
900	full	G173	Red_deer	2018-06-20 11:08:13	NA	0	G173 Red_deer 2018-06-20 11:08:13	G173-Red_deer-9
901	full	G173	Red_deer	2018-06-27 06:38:17	NA	0	G173 Red_deer 2018-06-27 06:38:17	G173-Red_deer-10
902	full	G173	Red_deer	2018-06-27 06:38:27	10	0	G173 Red_deer 2018-06-27 06:38:27	G173-Red_deer-10
903	full	G173	Red_deer	2018-07-03 17:29:25	NA	0	G173 Red_deer 2018-07-03 17:29:25	G173-Red_deer-11
904	full	G173	Red_deer	2018-07-03 17:31:06	101	0	G173 Red_deer 2018-07-03 17:31:06	G173-Red_deer-11
905	full	G173	Red_deer	2018-07-03 17:31:37	31	0	G173 Red_deer 2018-07-03 17:31:37	G173-Red_deer-11
906	full	G173	Red_deer	2018-07-03 18:09:13	NA	0	G173 Red_deer 2018-07-03 18:09:13	G173-Red_deer-12
907	full	G173	Red_deer	2018-07-03 18:09:28	15	0	G173 Red_deer 2018-07-03 18:09:28	G173-Red_deer-12
908	full	G173	Red_deer	2018-07-03 18:10:22	54	0	G173 Red_deer 2018-07-03 18:10:22	G173-Red_deer-12
909	full	G173	Red_deer	2018-07-05 14:43:01	NA	0	G173 Red_deer 2018-07-05 14:43:01	G173-Red_deer-13
910	full	G173	Red_deer	2018-07-19 04:21:12	NA	1	G173 Red_deer 2018-07-19 04:21:12	G173-Red_deer-14
911	full	G173	Red_deer	2018-07-21 22:16:11	NA	0	G173 Red_deer 2018-07-21 22:16:11	G173-Red_deer-15
912	full	G173	Red_deer	2018-07-21 22:16:27	16	0	G173 Red_deer 2018-07-21 22:16:27	G173-Red_deer-15
913	full	G173	Red_deer	2018-07-21 22:16:45	18	0	G173 Red_deer 2018-07-21 22:16:45	G173-Red_deer-15
914	full	G173	Red_deer	2018-07-21 22:17:00	15	0	G173 Red_deer 2018-07-21 22:17:00	G173-Red_deer-15
915	full	G173	Red_deer	2018-07-21 22:17:16	16	0	G173 Red_deer 2018-07-21 22:17:16	G173-Red_deer-15
916	full	G173	Red_deer	2018-07-25 17:13:26	NA	1	G173 Red_deer 2018-07-25 17:13:26	G173-Red_deer-16
917	full	G173	Red_deer	2018-07-25 17:14:23	57	1	G173 Red_deer 2018-07-25 17:14:23	G173-Red_deer-16
918	full	G173	Red_deer	2018-07-25 17:15:26	63	1	G173 Red_deer 2018-07-25 17:15:26	G173-Red_deer-16
919	full	G173	Red_deer	2018-07-25 17:15:42	16	1	G173 Red_deer 2018-07-25 17:15:42	G173-Red_deer-16
920	full	G173	Red_deer	2018-07-25 17:17:05	83	1	G173 Red_deer 2018-07-25 17:17:05	G173-Red_deer-16
921	full	G173	Red_deer	2018-07-25 17:17:31	26	1	G173 Red_deer 2018-07-25 17:17:31	G173-Red_deer-16
922	full	G173	Red_deer	2018-07-25 17:18:05	34	1	G173 Red_deer 2018-07-25 17:18:05	G173-Red_deer-16
923	full	G173	Red_deer	2018-07-25 17:18:33	28	1	G173 Red_deer 2018-07-25 17:18:33	G173-Red_deer-16
924	full	G173	Red_deer	2018-07-25 17:18:49	16	1	G173 Red_deer 2018-07-25 17:18:49	G173-Red_deer-16
925	full	G173	Red_deer	2018-07-25 17:19:11	22	1	G173 Red_deer 2018-07-25 17:19:11	G173-Red_deer-16
926	full	G173	Red_deer	2018-07-25 17:19:27	16	1	G173 Red_deer 2018-07-25 17:19:27	G173-Red_deer-16
927	full	G173	Red_deer	2018-07-25 17:19:44	17	1	G173 Red_deer 2018-07-25 17:19:44	G173-Red_deer-16
928	full	G173	Red_deer	2018-07-29 20:52:18	NA	0	G173 Red_deer 2018-07-29 20:52:18	G173-Red_deer-17
929	full	G173	Red_deer	2018-07-29 20:53:11	53	0	G173 Red_deer 2018-07-29 20:53:11	G173-Red_deer-17
930	full	G173	Red_deer	2018-07-29 20:53:34	23	0	G173 Red_deer 2018-07-29 20:53:34	G173-Red_deer-17
931	full	G173	Red_deer	2018-08-01 19:03:45	NA	0	G173 Red_deer 2018-08-01 19:03:45	G173-Red_deer-18
932	full	G173	Red_deer	2018-08-01 19:04:02	17	0	G173 Red_deer 2018-08-01 19:04:02	G173-Red_deer-18
933	full	G173	Red_deer	2018-08-07 18:15:38	NA	0	G173 Red_deer 2018-08-07 18:15:38	G173-Red_deer-19
934	full	G173	Red_deer	2018-08-09 16:55:18	NA	0	G173 Red_deer 2018-08-09 16:55:18	G173-Red_deer-20
935	full	G173	Red_deer	2018-08-12 18:06:00	NA	0	G173 Red_deer 2018-08-12 18:06:00	G173-Red_deer-21
936	full	G173	Red_deer	2018-08-12 18:06:16	16	0	G173 Red_deer 2018-08-12 18:06:16	G173-Red_deer-21
937	full	G173	Red_deer	2018-08-16 18:20:41	NA	0	G173 Red_deer 2018-08-16 18:20:41	G173-Red_deer-22
938	full	G173	Red_deer	2018-08-16 18:21:03	22	0	G173 Red_deer 2018-08-16 18:21:03	G173-Red_deer-22
939	full	G173	Red_deer	2018-08-16 18:21:19	16	0	G173 Red_deer 2018-08-16 18:21:19	G173-Red_deer-22
940	full	G173	Red_deer	2018-08-16 18:21:43	24	0	G173 Red_deer 2018-08-16 18:21:43	G173-Red_deer-22
941	full	G173	Red_deer	2018-08-23 17:42:19	NA	0	G173 Red_deer 2018-08-23 17:42:19	G173-Red_deer-23
942	full	G173	Red_deer	2018-09-13 05:33:02	NA	1	G173 Red_deer 2018-09-13 05:33:02	G173-Red_deer-24
943	full	G173	Red_deer	2018-09-13 05:39:15	NA	0	G173 Red_deer 2018-09-13 05:39:15	G173-Red_deer-25
944	full	G173	Red_deer	2018-09-14 01:37:38	NA	0	G173 Red_deer 2018-09-14 01:37:38	G173-Red_deer-26
945	full	G173	Red_deer	2018-09-14 01:37:49	11	0	G173 Red_deer 2018-09-14 01:37:49	G173-Red_deer-26
946	full	G173	Red_deer	2018-09-14 01:38:01	12	0	G173 Red_deer 2018-09-14 01:38:01	G173-Red_deer-26
947	full	G173	Red_deer	2018-09-14 01:38:18	17	0	G173 Red_deer 2018-09-14 01:38:18	G173-Red_deer-26
948	full	G173	Red_deer	2018-09-17 00:10:46	NA	1	G173 Red_deer 2018-09-17 00:10:46	G173-Red_deer-27
949	full	G173	Red_deer	2018-09-17 00:10:55	9	1	G173 Red_deer 2018-09-17 00:10:55	G173-Red_deer-27
950	full	G173	Red_deer	2018-09-17 00:11:21	26	1	G173 Red_deer 2018-09-17 00:11:21	G173-Red_deer-27
951	full	G173	Red_deer	2018-09-17 00:11:47	26	1	G173 Red_deer 2018-09-17 00:11:47	G173-Red_deer-27
952	full	G173	Red_deer	2018-09-17 00:11:56	9	1	G173 Red_deer 2018-09-17 00:11:56	G173-Red_deer-27
953	full	G173	Red_deer	2018-09-20 23:29:45	NA	3	G173 Red_deer 2018-09-20 23:29:45	G173-Red_deer-28
954	full	G173	Red_deer	2018-09-21 02:39:51	NA	0	G173 Red_deer 2018-09-21 02:39:51	G173-Red_deer-29
955	full	G173	Red_deer	2018-09-21 02:40:27	36	0	G173 Red_deer 2018-09-21 02:40:27	G173-Red_deer-29
956	full	G173	Red_deer	2018-09-21 02:45:34	NA	0	G173 Red_deer 2018-09-21 02:45:34	G173-Red_deer-30
957	full	G173	Red_deer	2018-09-21 02:47:36	122	0	G173 Red_deer 2018-09-21 02:47:36	G173-Red_deer-30
958	full	G173	Red_deer	2018-09-21 02:47:50	14	0	G173 Red_deer 2018-09-21 02:47:50	G173-Red_deer-30
959	full	G173	Red_deer	2018-09-21 02:48:05	15	0	G173 Red_deer 2018-09-21 02:48:05	G173-Red_deer-30
960	full	G173	Red_deer	2018-09-21 02:48:14	9	0	G173 Red_deer 2018-09-21 02:48:14	G173-Red_deer-30
961	full	G173	Red_deer	2018-09-21 10:44:40	NA	0	G173 Red_deer 2018-09-21 10:44:40	G173-Red_deer-31
962	full	G173	Red_deer	2018-09-22 15:11:32	NA	1	G173 Red_deer 2018-09-22 15:11:32	G173-Red_deer-32
963	full	G173	Red_deer	2018-09-22 18:18:43	NA	1	G173 Red_deer 2018-09-22 18:18:43	G173-Red_deer-33
964	full	G173	Red_deer	2018-09-23 21:07:23	NA	0	G173 Red_deer 2018-09-23 21:07:23	G173-Red_deer-34
965	full	G173	Red_deer	2018-09-24 00:58:46	NA	0	G173 Red_deer 2018-09-24 00:58:46	G173-Red_deer-35
966	full	G173	Red_deer	2018-09-24 00:59:01	15	0	G173 Red_deer 2018-09-24 00:59:01	G173-Red_deer-35
967	full	G173	Red_deer	2018-09-24 17:33:40	NA	0	G173 Red_deer 2018-09-24 17:33:40	G173-Red_deer-36
968	full	G173	Red_deer	2018-09-24 17:33:49	9	0	G173 Red_deer 2018-09-24 17:33:49	G173-Red_deer-36
969	full	G173	Red_deer	2018-09-24 23:33:24	NA	0	G173 Red_deer 2018-09-24 23:33:24	G173-Red_deer-37
970	full	G173	Red_deer	2018-09-24 23:34:32	68	0	G173 Red_deer 2018-09-24 23:34:32	G173-Red_deer-37
971	full	G173	Red_deer	2018-09-25 04:37:40	NA	0	G173 Red_deer 2018-09-25 04:37:40	G173-Red_deer-38
972	full	G173	Red_deer	2018-09-25 07:09:13	NA	0	G173 Red_deer 2018-09-25 07:09:13	G173-Red_deer-39
973	full	G173	Red_deer	2018-09-25 14:30:55	NA	2	G173 Red_deer 2018-09-25 14:30:55	G173-Red_deer-40
974	full	G173	Red_deer	2018-09-25 14:31:05	10	2	G173 Red_deer 2018-09-25 14:31:05	G173-Red_deer-40
975	full	G173	Red_deer	2018-09-25 14:31:22	17	2	G173 Red_deer 2018-09-25 14:31:22	G173-Red_deer-40
976	full	G173	Red_deer	2018-09-25 14:31:49	27	2	G173 Red_deer 2018-09-25 14:31:49	G173-Red_deer-40
977	full	G173	Red_deer	2018-09-25 14:31:59	10	2	G173 Red_deer 2018-09-25 14:31:59	G173-Red_deer-40
978	full	G173	Red_deer	2018-09-25 14:32:13	14	2	G173 Red_deer 2018-09-25 14:32:13	G173-Red_deer-40
979	full	G173	Red_deer	2018-09-25 17:59:56	NA	0	G173 Red_deer 2018-09-25 17:59:56	G173-Red_deer-41
980	full	G173	Red_deer	2018-09-25 18:00:16	20	0	G173 Red_deer 2018-09-25 18:00:16	G173-Red_deer-41
981	full	G173	Red_deer	2018-09-25 18:02:05	109	0	G173 Red_deer 2018-09-25 18:02:05	G173-Red_deer-41
982	full	G173	Red_deer	2018-09-25 18:03:26	81	0	G173 Red_deer 2018-09-25 18:03:26	G173-Red_deer-41
983	full	G173	Red_deer	2018-09-25 18:03:46	20	0	G173 Red_deer 2018-09-25 18:03:46	G173-Red_deer-41
984	full	G173	Red_deer	2018-09-25 18:03:56	10	0	G173 Red_deer 2018-09-25 18:03:56	G173-Red_deer-41
985	full	G173	Red_deer	2018-09-25 18:04:05	9	0	G173 Red_deer 2018-09-25 18:04:05	G173-Red_deer-41
986	full	G173	Red_deer	2018-09-26 18:51:00	NA	0	G173 Red_deer 2018-09-26 18:51:00	G173-Red_deer-42
987	full	G173	Red_deer	2018-09-26 18:52:20	80	0	G173 Red_deer 2018-09-26 18:52:20	G173-Red_deer-42
988	full	G173	Red_deer	2018-09-26 18:52:43	23	0	G173 Red_deer 2018-09-26 18:52:43	G173-Red_deer-42
989	full	G173	Red_deer	2018-09-26 18:52:53	10	0	G173 Red_deer 2018-09-26 18:52:53	G173-Red_deer-42
990	full	G173	Red_deer	2018-09-28 04:25:55	NA	1	G173 Red_deer 2018-09-28 04:25:55	G173-Red_deer-43
991	full	G173	Red_deer	2018-09-29 05:43:01	NA	0	G173 Red_deer 2018-09-29 05:43:01	G173-Red_deer-44
992	full	G173	Red_deer	2018-09-29 05:43:11	10	0	G173 Red_deer 2018-09-29 05:43:11	G173-Red_deer-44
993	full	G173	Red_deer	2018-09-29 21:23:24	NA	0	G173 Red_deer 2018-09-29 21:23:24	G173-Red_deer-45
994	full	G173	Red_deer	2018-09-29 21:23:36	12	0	G173 Red_deer 2018-09-29 21:23:36	G173-Red_deer-45
995	full	G173	Red_deer	2018-10-01 22:47:26	NA	0	G173 Red_deer 2018-10-01 22:47:26	G173-Red_deer-46
996	full	G173	Red_deer	2018-10-01 23:02:44	NA	1	G173 Red_deer 2018-10-01 23:02:44	G173-Red_deer-47
997	full	G173	Red_deer	2018-10-01 23:02:54	10	1	G173 Red_deer 2018-10-01 23:02:54	G173-Red_deer-47
998	full	G173	Red_deer	2018-10-02 02:05:18	NA	1	G173 Red_deer 2018-10-02 02:05:18	G173-Red_deer-48
999	full	G173	Red_deer	2018-10-02 02:05:28	10	1	G173 Red_deer 2018-10-02 02:05:28	G173-Red_deer-48
1000	full	G173	Red_deer	2018-10-09 04:06:23	NA	1	G173 Red_deer 2018-10-09 04:06:23	G173-Red_deer-49
1001	full	G173	Red_deer	2018-10-09 04:11:15	292	1	G173 Red_deer 2018-10-09 04:11:15	G173-Red_deer-49
1002	full	G173	Red_deer	2018-10-09 04:14:57	222	1	G173 Red_deer 2018-10-09 04:14:57	G173-Red_deer-49
1003	full	G173	Red_deer	2018-10-11 04:12:45	NA	1	G173 Red_deer 2018-10-11 04:12:45	G173-Red_deer-50
1004	full	G173	Red_deer	2018-10-11 04:13:07	22	1	G173 Red_deer 2018-10-11 04:13:07	G173-Red_deer-50
1005	full	G173	Red_deer	2018-10-28 18:56:44	NA	0	G173 Red_deer 2018-10-28 18:56:44	G173-Red_deer-51
1006	full	G173	Red_deer	2018-10-28 18:57:05	21	0	G173 Red_deer 2018-10-28 18:57:05	G173-Red_deer-51
1007	full	G173	Red_deer	2018-11-09 18:51:29	NA	0	G173 Red_deer 2018-11-09 18:51:29	G173-Red_deer-52
1008	full	G173	Red_deer	2019-05-19 14:47:12	NA	0	G173 Red_deer 2019-05-19 14:47:12	G173-Red_deer-53
1009	full	G173	Red_deer	2019-05-20 05:10:34	NA	1	G173 Red_deer 2019-05-20 05:10:34	G173-Red_deer-54
1010	full	G173	Red_deer	2019-05-23 06:10:37	NA	2	G173 Red_deer 2019-05-23 06:10:37	G173-Red_deer-55
1011	full	G173	Red_deer	2019-05-26 20:09:01	NA	0	G173 Red_deer 2019-05-26 20:09:01	G173-Red_deer-56
1012	full	G173	Red_deer	2019-05-26 20:09:10	9	0	G173 Red_deer 2019-05-26 20:09:10	G173-Red_deer-56
1013	full	G173	Red_deer	2019-05-26 20:09:18	8	0	G173 Red_deer 2019-05-26 20:09:18	G173-Red_deer-56
1014	full	G173	Red_deer	2019-05-26 20:13:47	269	0	G173 Red_deer 2019-05-26 20:13:47	G173-Red_deer-56
1015	full	G173	Red_deer	2019-05-26 20:13:55	8	0	G173 Red_deer 2019-05-26 20:13:55	G173-Red_deer-56
1016	full	G173	Red_deer	2019-06-03 20:38:58	NA	0	G173 Red_deer 2019-06-03 20:38:58	G173-Red_deer-57
1017	full	G173	Red_deer	2019-06-03 20:39:36	38	0	G173 Red_deer 2019-06-03 20:39:36	G173-Red_deer-57
1018	full	G173	Red_deer	2019-06-03 20:39:45	9	0	G173 Red_deer 2019-06-03 20:39:45	G173-Red_deer-57
1019	full	G173	Red_deer	2019-06-03 20:40:13	28	0	G173 Red_deer 2019-06-03 20:40:13	G173-Red_deer-57
1020	full	G173	Red_deer	2019-06-03 20:40:27	14	0	G173 Red_deer 2019-06-03 20:40:27	G173-Red_deer-57
1021	full	G173	Red_deer	2019-06-08 03:52:22	NA	1	G173 Red_deer 2019-06-08 03:52:22	G173-Red_deer-58
1022	full	G173	Red_deer	2019-06-08 03:52:47	25	1	G173 Red_deer 2019-06-08 03:52:47	G173-Red_deer-58
1023	full	G173	Red_deer	2019-06-09 18:54:16	NA	3	G173 Red_deer 2019-06-09 18:54:16	G173-Red_deer-59
1024	full	G173	Red_deer	2019-06-10 05:09:22	NA	0	G173 Red_deer 2019-06-10 05:09:22	G173-Red_deer-60
1025	full	G173	Red_deer	2019-06-10 05:09:34	12	0	G173 Red_deer 2019-06-10 05:09:34	G173-Red_deer-60
1026	full	G173	Red_deer	2019-06-10 05:09:42	8	0	G173 Red_deer 2019-06-10 05:09:42	G173-Red_deer-60
1027	full	G173	Red_deer	2019-06-10 09:36:46	NA	1	G173 Red_deer 2019-06-10 09:36:46	G173-Red_deer-61
1028	full	G173	Red_deer	2019-06-10 09:36:54	8	1	G173 Red_deer 2019-06-10 09:36:54	G173-Red_deer-61
1029	full	G173	Red_deer	2019-06-10 09:37:02	8	1	G173 Red_deer 2019-06-10 09:37:02	G173-Red_deer-61
1030	full	G173	Red_deer	2019-06-10 09:37:10	8	1	G173 Red_deer 2019-06-10 09:37:10	G173-Red_deer-61
1031	full	G173	Red_deer	2019-06-10 14:18:05	NA	0	G173 Red_deer 2019-06-10 14:18:05	G173-Red_deer-62
1032	full	G173	Red_deer	2019-06-10 14:18:29	24	0	G173 Red_deer 2019-06-10 14:18:29	G173-Red_deer-62
1033	full	G173	Red_deer	2019-06-10 14:18:57	28	0	G173 Red_deer 2019-06-10 14:18:57	G173-Red_deer-62
1034	full	G173	Red_deer	2019-06-13 00:04:49	NA	0	G173 Red_deer 2019-06-13 00:04:49	G173-Red_deer-63
1035	full	G173	Red_deer	2019-06-14 19:58:49	NA	0	G173 Red_deer 2019-06-14 19:58:49	G173-Red_deer-64
1036	full	G173	Red_deer	2019-06-17 20:35:04	NA	1	G173 Red_deer 2019-06-17 20:35:04	G173-Red_deer-65
1037	full	G173	Red_deer	2019-06-17 20:35:13	9	1	G173 Red_deer 2019-06-17 20:35:13	G173-Red_deer-65
1038	full	G173	Red_deer	2019-06-20 16:06:28	NA	0	G173 Red_deer 2019-06-20 16:06:28	G173-Red_deer-66
1039	full	G173	Red_deer	2019-06-20 18:48:55	NA	0	G173 Red_deer 2019-06-20 18:48:55	G173-Red_deer-67
1040	full	G173	Red_deer	2019-06-20 18:49:04	9	0	G173 Red_deer 2019-06-20 18:49:04	G173-Red_deer-67
1041	full	G173	Red_deer	2019-06-20 18:49:12	8	0	G173 Red_deer 2019-06-20 18:49:12	G173-Red_deer-67
1042	full	G173	Red_deer	2019-06-20 18:49:20	8	0	G173 Red_deer 2019-06-20 18:49:20	G173-Red_deer-67
1043	full	G173	Red_deer	2019-06-22 14:47:36	NA	0	G173 Red_deer 2019-06-22 14:47:36	G173-Red_deer-68
1044	full	G173	Red_deer	2019-06-24 04:20:27	NA	0	G173 Red_deer 2019-06-24 04:20:27	G173-Red_deer-69
1045	full	G173	Red_deer	2019-06-24 18:38:19	NA	0	G173 Red_deer 2019-06-24 18:38:19	G173-Red_deer-70
1046	full	G173	Red_deer	2019-06-26 04:31:19	NA	0	G173 Red_deer 2019-06-26 04:31:19	G173-Red_deer-71
1047	full	G173	Red_deer	2019-06-26 04:31:28	9	0	G173 Red_deer 2019-06-26 04:31:28	G173-Red_deer-71
1048	full	G173	Red_deer	2019-06-26 04:31:40	12	0	G173 Red_deer 2019-06-26 04:31:40	G173-Red_deer-71
1049	full	G173	Red_deer	2019-06-26 13:37:11	NA	0	G173 Red_deer 2019-06-26 13:37:11	G173-Red_deer-72
1050	full	G173	Red_deer	2019-06-28 20:49:02	NA	NA	G173 Red_deer 2019-06-28 20:49:02	G173-Red_deer-73
1051	full	G173	Red_deer	2019-07-02 09:46:09	NA	NA	G173 Red_deer 2019-07-02 09:46:09	G173-Red_deer-74
1052	full	G173	Red_deer	2019-07-02 09:46:18	9	NA	G173 Red_deer 2019-07-02 09:46:18	G173-Red_deer-74
1053	full	G174	Red_deer	2018-05-24 00:42:09	NA	1	G174 Red_deer 2018-05-24 00:42:09	G174-Red_deer-1
1054	full	G174	Red_deer	2018-05-27 23:32:04	NA	1	G174 Red_deer 2018-05-27 23:32:04	G174-Red_deer-2
1055	full	G174	Red_deer	2018-05-27 23:32:24	20	1	G174 Red_deer 2018-05-27 23:32:24	G174-Red_deer-2
1056	full	G174	Red_deer	2018-05-27 23:32:54	30	1	G174 Red_deer 2018-05-27 23:32:54	G174-Red_deer-2
1057	full	G174	Red_deer	2018-05-27 23:33:07	13	1	G174 Red_deer 2018-05-27 23:33:07	G174-Red_deer-2
1058	full	G174	Red_deer	2018-05-27 23:33:23	16	1	G174 Red_deer 2018-05-27 23:33:23	G174-Red_deer-2
1059	full	G174	Red_deer	2018-05-27 23:33:46	23	1	G174 Red_deer 2018-05-27 23:33:46	G174-Red_deer-2
1060	full	G174	Red_deer	2018-05-29 19:59:35	NA	0	G174 Red_deer 2018-05-29 19:59:35	G174-Red_deer-3
1061	full	G174	Red_deer	2018-05-30 23:21:03	NA	0	G174 Red_deer 2018-05-30 23:21:03	G174-Red_deer-4
1062	full	G174	Red_deer	2018-05-30 23:21:36	33	0	G174 Red_deer 2018-05-30 23:21:36	G174-Red_deer-4
1063	full	G174	Red_deer	2018-06-01 20:12:15	NA	0	G174 Red_deer 2018-06-01 20:12:15	G174-Red_deer-5
1064	full	G174	Red_deer	2018-06-04 01:01:00	NA	0	G174 Red_deer 2018-06-04 01:01:00	G174-Red_deer-6
1065	full	G174	Red_deer	2018-06-14 00:38:30	NA	0	G174 Red_deer 2018-06-14 00:38:30	G174-Red_deer-7
1066	full	G174	Red_deer	2018-06-21 13:44:46	NA	0	G174 Red_deer 2018-06-21 13:44:46	G174-Red_deer-8
1067	full	G174	Red_deer	2018-06-21 23:01:00	NA	1	G174 Red_deer 2018-06-21 23:01:00	G174-Red_deer-9
1068	full	G174	Red_deer	2018-06-22 02:50:32	NA	1	G174 Red_deer 2018-06-22 02:50:32	G174-Red_deer-10
1069	full	G174	Red_deer	2018-06-24 04:26:53	NA	2	G174 Red_deer 2018-06-24 04:26:53	G174-Red_deer-11
1070	full	G174	Red_deer	2018-06-24 04:27:02	9	2	G174 Red_deer 2018-06-24 04:27:02	G174-Red_deer-11
1071	full	G174	Red_deer	2018-06-24 04:27:10	8	2	G174 Red_deer 2018-06-24 04:27:10	G174-Red_deer-11
1072	full	G174	Red_deer	2018-06-24 04:27:18	8	2	G174 Red_deer 2018-06-24 04:27:18	G174-Red_deer-11
1073	full	G174	Red_deer	2018-07-08 21:17:22	NA	1	G174 Red_deer 2018-07-08 21:17:22	G174-Red_deer-12
1074	full	G174	Red_deer	2018-07-12 22:56:35	NA	2	G174 Red_deer 2018-07-12 22:56:35	G174-Red_deer-13
1075	full	G174	Red_deer	2018-07-12 22:58:20	105	2	G174 Red_deer 2018-07-12 22:58:20	G174-Red_deer-13
1076	full	G174	Red_deer	2018-07-23 00:08:36	NA	1	G174 Red_deer 2018-07-23 00:08:36	G174-Red_deer-14
1077	full	G174	Red_deer	2018-08-13 20:46:09	NA	2	G174 Red_deer 2018-08-13 20:46:09	G174-Red_deer-15
1078	full	G174	Red_deer	2018-08-13 20:46:18	9	2	G174 Red_deer 2018-08-13 20:46:18	G174-Red_deer-15
1079	full	G174	Red_deer	2018-08-21 21:14:43	NA	0	G174 Red_deer 2018-08-21 21:14:43	G174-Red_deer-16
1080	full	G174	Red_deer	2018-08-21 21:15:00	17	0	G174 Red_deer 2018-08-21 21:15:00	G174-Red_deer-16
1081	full	G174	Red_deer	2018-09-13 05:20:06	NA	1	G174 Red_deer 2018-09-13 05:20:06	G174-Red_deer-17
1082	full	G174	Red_deer	2018-09-13 05:20:17	11	1	G174 Red_deer 2018-09-13 05:20:17	G174-Red_deer-17
1083	full	G174	Red_deer	2018-10-04 07:43:41	NA	0	G174 Red_deer 2018-10-04 07:43:41	G174-Red_deer-18
1084	full	G174	Red_deer	2018-10-04 07:43:49	8	0	G174 Red_deer 2018-10-04 07:43:49	G174-Red_deer-18
1085	full	G174	Red_deer	2018-10-14 04:53:58	NA	1	G174 Red_deer 2018-10-14 04:53:58	G174-Red_deer-19
1086	full	G174	Red_deer	2018-10-26 23:11:29	NA	0	G174 Red_deer 2018-10-26 23:11:29	G174-Red_deer-20
1087	full	G174	Red_deer	2018-11-13 18:41:57	NA	1	G174 Red_deer 2018-11-13 18:41:57	G174-Red_deer-21
1088	full	G174	Red_deer	2019-05-19 19:40:51	NA	0	G174 Red_deer 2019-05-19 19:40:51	G174-Red_deer-22
1089	full	G174	Red_deer	2019-05-23 00:06:15	NA	0	G174 Red_deer 2019-05-23 00:06:15	G174-Red_deer-23
1090	full	G174	Red_deer	2019-05-24 00:11:17	NA	1	G174 Red_deer 2019-05-24 00:11:17	G174-Red_deer-24
1091	full	G174	Red_deer	2019-05-24 22:13:13	NA	2	G174 Red_deer 2019-05-24 22:13:13	G174-Red_deer-25
1092	full	G174	Red_deer	2019-05-25 03:12:13	NA	0	G174 Red_deer 2019-05-25 03:12:13	G174-Red_deer-26
1093	full	G174	Red_deer	2019-05-25 03:12:51	38	0	G174 Red_deer 2019-05-25 03:12:51	G174-Red_deer-26
1094	full	G174	Red_deer	2019-05-25 21:23:25	NA	2	G174 Red_deer 2019-05-25 21:23:25	G174-Red_deer-27
1095	full	G174	Red_deer	2019-05-25 21:23:57	32	2	G174 Red_deer 2019-05-25 21:23:57	G174-Red_deer-27
1096	full	G174	Red_deer	2019-05-29 21:40:25	NA	1	G174 Red_deer 2019-05-29 21:40:25	G174-Red_deer-28
1097	full	G174	Red_deer	2019-05-29 21:40:59	34	1	G174 Red_deer 2019-05-29 21:40:59	G174-Red_deer-28
1098	full	G174	Red_deer	2019-06-13 00:47:26	NA	0	G174 Red_deer 2019-06-13 00:47:26	G174-Red_deer-29
1099	full	G174	Red_deer	2019-06-13 00:48:33	67	0	G174 Red_deer 2019-06-13 00:48:33	G174-Red_deer-29
1100	full	G174	Red_deer	2019-06-22 03:18:43	NA	0	G174 Red_deer 2019-06-22 03:18:43	G174-Red_deer-30
1101	full	G174	Red_deer	2019-06-26 21:05:51	NA	NA	G174 Red_deer 2019-06-26 21:05:51	G174-Red_deer-31
1102	full	G174	Red_deer	2019-06-28 20:27:36	NA	NA	G174 Red_deer 2019-06-28 20:27:36	G174-Red_deer-32
1103	full	G336	Red_deer	2018-05-24 01:17:54	NA	1	G336 Red_deer 2018-05-24 01:17:54	G336-Red_deer-1
1104	full	G336	Red_deer	2018-05-29 00:19:21	NA	11	G336 Red_deer 2018-05-29 00:19:21	G336-Red_deer-2
1105	full	G336	Red_deer	2018-05-29 00:20:41	80	11	G336 Red_deer 2018-05-29 00:20:41	G336-Red_deer-2
1106	full	G336	Red_deer	2018-05-29 00:20:49	8	11	G336 Red_deer 2018-05-29 00:20:49	G336-Red_deer-2
1107	full	G336	Red_deer	2018-05-29 00:21:40	51	11	G336 Red_deer 2018-05-29 00:21:40	G336-Red_deer-2
1108	full	G336	Red_deer	2018-05-29 00:21:48	8	11	G336 Red_deer 2018-05-29 00:21:48	G336-Red_deer-2
1109	full	G336	Red_deer	2018-05-29 00:21:56	8	11	G336 Red_deer 2018-05-29 00:21:56	G336-Red_deer-2
1110	full	G336	Red_deer	2018-05-29 00:22:03	7	11	G336 Red_deer 2018-05-29 00:22:03	G336-Red_deer-2
1111	full	G336	Red_deer	2018-05-29 00:22:10	7	11	G336 Red_deer 2018-05-29 00:22:10	G336-Red_deer-2
1112	full	G336	Red_deer	2018-05-29 00:22:18	8	11	G336 Red_deer 2018-05-29 00:22:18	G336-Red_deer-2
1113	full	G336	Red_deer	2018-05-29 00:22:25	7	11	G336 Red_deer 2018-05-29 00:22:25	G336-Red_deer-2
1114	full	G336	Red_deer	2018-05-29 00:22:32	7	11	G336 Red_deer 2018-05-29 00:22:32	G336-Red_deer-2
1115	full	G336	Red_deer	2018-05-29 00:22:41	9	11	G336 Red_deer 2018-05-29 00:22:41	G336-Red_deer-2
1116	full	G336	Red_deer	2018-05-29 00:22:49	8	11	G336 Red_deer 2018-05-29 00:22:49	G336-Red_deer-2
1117	full	G336	Red_deer	2018-05-29 00:22:56	7	11	G336 Red_deer 2018-05-29 00:22:56	G336-Red_deer-2
1118	full	G336	Red_deer	2018-05-29 00:23:03	7	11	G336 Red_deer 2018-05-29 00:23:03	G336-Red_deer-2
1119	full	G336	Red_deer	2018-05-29 00:23:11	8	11	G336 Red_deer 2018-05-29 00:23:11	G336-Red_deer-2
1120	full	G336	Red_deer	2018-06-09 00:32:04	NA	0	G336 Red_deer 2018-06-09 00:32:04	G336-Red_deer-3
1121	full	G336	Red_deer	2018-06-09 00:32:57	53	0	G336 Red_deer 2018-06-09 00:32:57	G336-Red_deer-3
1122	full	G336	Red_deer	2018-06-18 21:32:54	NA	6	G336 Red_deer 2018-06-18 21:32:54	G336-Red_deer-4
1123	full	G336	Red_deer	2018-06-18 21:33:46	52	6	G336 Red_deer 2018-06-18 21:33:46	G336-Red_deer-4
1124	full	G336	Red_deer	2018-06-18 21:33:58	12	6	G336 Red_deer 2018-06-18 21:33:58	G336-Red_deer-4
1125	full	G336	Red_deer	2018-06-18 21:34:34	36	6	G336 Red_deer 2018-06-18 21:34:34	G336-Red_deer-4
1126	full	G336	Red_deer	2018-06-18 21:35:25	51	6	G336 Red_deer 2018-06-18 21:35:25	G336-Red_deer-4
1127	full	G336	Red_deer	2018-06-18 21:35:47	22	6	G336 Red_deer 2018-06-18 21:35:47	G336-Red_deer-4
1128	full	G336	Red_deer	2018-06-18 21:36:09	22	6	G336 Red_deer 2018-06-18 21:36:09	G336-Red_deer-4
1129	full	G336	Red_deer	2018-06-18 21:36:20	11	6	G336 Red_deer 2018-06-18 21:36:20	G336-Red_deer-4
1130	full	G336	Red_deer	2018-06-19 02:53:25	NA	2	G336 Red_deer 2018-06-19 02:53:25	G336-Red_deer-5
1131	full	G336	Red_deer	2018-06-19 02:53:55	30	2	G336 Red_deer 2018-06-19 02:53:55	G336-Red_deer-5
1132	full	G336	Red_deer	2018-06-19 22:09:36	NA	2	G336 Red_deer 2018-06-19 22:09:36	G336-Red_deer-6
1133	full	G336	Red_deer	2018-06-19 22:10:36	60	2	G336 Red_deer 2018-06-19 22:10:36	G336-Red_deer-6
1134	full	G336	Red_deer	2018-06-21 00:57:16	NA	0	G336 Red_deer 2018-06-21 00:57:16	G336-Red_deer-7
1135	full	G336	Red_deer	2018-06-21 00:59:24	128	0	G336 Red_deer 2018-06-21 00:59:24	G336-Red_deer-7
1136	full	G336	Red_deer	2018-06-21 01:00:35	71	0	G336 Red_deer 2018-06-21 01:00:35	G336-Red_deer-7
1137	full	G336	Red_deer	2018-08-11 01:50:50	NA	9	G336 Red_deer 2018-08-11 01:50:50	G336-Red_deer-8
1138	full	G336	Red_deer	2018-08-11 01:51:11	21	9	G336 Red_deer 2018-08-11 01:51:11	G336-Red_deer-8
1139	full	G336	Red_deer	2018-08-11 01:51:45	34	9	G336 Red_deer 2018-08-11 01:51:45	G336-Red_deer-8
1140	full	G336	Red_deer	2018-08-11 01:51:54	9	9	G336 Red_deer 2018-08-11 01:51:54	G336-Red_deer-8
1141	full	G336	Red_deer	2018-08-11 01:52:04	10	9	G336 Red_deer 2018-08-11 01:52:04	G336-Red_deer-8
1142	full	G336	Red_deer	2018-08-11 01:52:14	10	9	G336 Red_deer 2018-08-11 01:52:14	G336-Red_deer-8
1143	full	G336	Red_deer	2018-08-11 01:52:30	16	9	G336 Red_deer 2018-08-11 01:52:30	G336-Red_deer-8
1144	full	G336	Red_deer	2018-08-11 01:52:39	9	9	G336 Red_deer 2018-08-11 01:52:39	G336-Red_deer-8
1145	full	G336	Red_deer	2018-08-11 01:53:09	30	9	G336 Red_deer 2018-08-11 01:53:09	G336-Red_deer-8
1146	full	G336	Red_deer	2018-08-11 01:53:23	14	9	G336 Red_deer 2018-08-11 01:53:23	G336-Red_deer-8
1147	full	G336	Red_deer	2018-08-11 01:53:37	14	9	G336 Red_deer 2018-08-11 01:53:37	G336-Red_deer-8
1148	full	G336	Red_deer	2018-08-11 01:53:48	11	9	G336 Red_deer 2018-08-11 01:53:48	G336-Red_deer-8
1149	full	G336	Red_deer	2018-08-11 01:54:00	12	9	G336 Red_deer 2018-08-11 01:54:00	G336-Red_deer-8
1150	full	G336	Red_deer	2018-08-11 01:54:22	22	9	G336 Red_deer 2018-08-11 01:54:22	G336-Red_deer-8
1151	full	G336	Red_deer	2018-08-11 01:54:31	9	9	G336 Red_deer 2018-08-11 01:54:31	G336-Red_deer-8
1152	full	G336	Red_deer	2018-08-31 23:40:07	NA	1	G336 Red_deer 2018-08-31 23:40:07	G336-Red_deer-9
1153	full	G336	Red_deer	2018-08-31 23:40:16	9	1	G336 Red_deer 2018-08-31 23:40:16	G336-Red_deer-9
1154	full	G336	Red_deer	2018-08-31 23:40:25	9	1	G336 Red_deer 2018-08-31 23:40:25	G336-Red_deer-9
1155	full	G336	Red_deer	2018-08-31 23:40:38	13	1	G336 Red_deer 2018-08-31 23:40:38	G336-Red_deer-9
1156	full	G336	Red_deer	2018-08-31 23:40:53	15	1	G336 Red_deer 2018-08-31 23:40:53	G336-Red_deer-9
1157	full	G336	Red_deer	2018-08-31 23:41:29	36	1	G336 Red_deer 2018-08-31 23:41:29	G336-Red_deer-9
1158	full	G336	Red_deer	2018-09-20 01:23:08	NA	2	G336 Red_deer 2018-09-20 01:23:08	G336-Red_deer-10
1159	full	G336	Red_deer	2018-09-20 01:26:36	208	2	G336 Red_deer 2018-09-20 01:26:36	G336-Red_deer-10
1160	full	G336	Red_deer	2018-09-20 01:29:28	172	2	G336 Red_deer 2018-09-20 01:29:28	G336-Red_deer-10
1161	full	G336	Red_deer	2018-09-27 19:24:59	NA	2	G336 Red_deer 2018-09-27 19:24:59	G336-Red_deer-11
1162	full	G336	Red_deer	2018-09-27 19:25:17	18	2	G336 Red_deer 2018-09-27 19:25:17	G336-Red_deer-11
1163	full	G336	Red_deer	2018-09-27 19:25:32	15	2	G336 Red_deer 2018-09-27 19:25:32	G336-Red_deer-11
1164	full	G336	Red_deer	2018-09-27 19:25:42	10	2	G336 Red_deer 2018-09-27 19:25:42	G336-Red_deer-11
1165	full	G336	Red_deer	2018-10-01 20:07:16	NA	2	G336 Red_deer 2018-10-01 20:07:16	G336-Red_deer-12
1166	full	G336	Red_deer	2018-10-01 20:07:45	29	2	G336 Red_deer 2018-10-01 20:07:45	G336-Red_deer-12
1167	full	G336	Red_deer	2018-10-01 20:08:06	21	2	G336 Red_deer 2018-10-01 20:08:06	G336-Red_deer-12
1168	full	G336	Red_deer	2018-10-02 06:05:36	NA	0	G336 Red_deer 2018-10-02 06:05:36	G336-Red_deer-13
1169	full	G336	Red_deer	2018-10-08 18:00:00	NA	0	G336 Red_deer 2018-10-08 18:00:00	G336-Red_deer-14
1170	full	G336	Red_deer	2019-06-15 03:34:29	NA	0	G336 Red_deer 2019-06-15 03:34:29	G336-Red_deer-15
1171	full	G336	Red_deer	2019-06-20 01:20:09	NA	2	G336 Red_deer 2019-06-20 01:20:09	G336-Red_deer-16
1172	full	G336	Red_deer	2019-06-20 01:21:59	110	2	G336 Red_deer 2019-06-20 01:21:59	G336-Red_deer-16
1173	full	G336	Red_deer	2019-06-20 01:22:10	11	2	G336 Red_deer 2019-06-20 01:22:10	G336-Red_deer-16
1174	full	G340	Red_deer	2018-05-25 04:41:22	NA	0	G340 Red_deer 2018-05-25 04:41:22	G340-Red_deer-1
1175	full	G340	Red_deer	2018-05-25 04:41:30	8	0	G340 Red_deer 2018-05-25 04:41:30	G340-Red_deer-1
1176	full	G340	Red_deer	2018-05-25 04:41:37	7	0	G340 Red_deer 2018-05-25 04:41:37	G340-Red_deer-1
1177	full	G340	Red_deer	2018-05-25 04:41:44	7	0	G340 Red_deer 2018-05-25 04:41:44	G340-Red_deer-1
1178	full	G340	Red_deer	2018-05-25 04:41:54	10	0	G340 Red_deer 2018-05-25 04:41:54	G340-Red_deer-1
1179	full	G340	Red_deer	2018-05-25 04:42:23	29	0	G340 Red_deer 2018-05-25 04:42:23	G340-Red_deer-1
1180	full	G340	Red_deer	2018-05-25 04:42:32	9	0	G340 Red_deer 2018-05-25 04:42:32	G340-Red_deer-1
1181	full	G340	Red_deer	2018-05-28 23:17:54	NA	5	G340 Red_deer 2018-05-28 23:17:54	G340-Red_deer-2
1182	full	G340	Red_deer	2018-05-28 23:18:03	9	5	G340 Red_deer 2018-05-28 23:18:03	G340-Red_deer-2
1183	full	G340	Red_deer	2018-05-28 23:18:20	17	5	G340 Red_deer 2018-05-28 23:18:20	G340-Red_deer-2
1184	full	G340	Red_deer	2018-05-28 23:18:29	9	5	G340 Red_deer 2018-05-28 23:18:29	G340-Red_deer-2
1185	full	G340	Red_deer	2018-05-28 23:18:37	8	5	G340 Red_deer 2018-05-28 23:18:37	G340-Red_deer-2
1186	full	G340	Red_deer	2018-05-28 23:18:47	10	5	G340 Red_deer 2018-05-28 23:18:47	G340-Red_deer-2
1187	full	G340	Red_deer	2018-05-28 23:18:57	10	5	G340 Red_deer 2018-05-28 23:18:57	G340-Red_deer-2
1188	full	G340	Red_deer	2018-05-28 23:19:14	17	5	G340 Red_deer 2018-05-28 23:19:14	G340-Red_deer-2
1189	full	G340	Red_deer	2018-05-28 23:19:22	8	5	G340 Red_deer 2018-05-28 23:19:22	G340-Red_deer-2
1190	full	G340	Red_deer	2018-05-29 02:30:08	NA	0	G340 Red_deer 2018-05-29 02:30:08	G340-Red_deer-3
1191	full	G340	Red_deer	2018-05-30 00:02:04	NA	2	G340 Red_deer 2018-05-30 00:02:04	G340-Red_deer-4
1192	full	G340	Red_deer	2018-05-30 00:02:58	54	2	G340 Red_deer 2018-05-30 00:02:58	G340-Red_deer-4
1193	full	G340	Red_deer	2018-05-30 00:03:36	38	2	G340 Red_deer 2018-05-30 00:03:36	G340-Red_deer-4
1194	full	G340	Red_deer	2018-05-30 00:03:53	17	2	G340 Red_deer 2018-05-30 00:03:53	G340-Red_deer-4
1195	full	G340	Red_deer	2018-05-30 00:04:08	15	2	G340 Red_deer 2018-05-30 00:04:08	G340-Red_deer-4
1196	full	G340	Red_deer	2018-06-03 01:11:09	NA	1	G340 Red_deer 2018-06-03 01:11:09	G340-Red_deer-5
1197	full	G340	Red_deer	2018-06-03 01:13:54	165	1	G340 Red_deer 2018-06-03 01:13:54	G340-Red_deer-5
1198	full	G340	Red_deer	2018-06-03 01:14:04	10	1	G340 Red_deer 2018-06-03 01:14:04	G340-Red_deer-5
1199	full	G340	Red_deer	2018-06-03 01:14:12	8	1	G340 Red_deer 2018-06-03 01:14:12	G340-Red_deer-5
1200	full	G340	Red_deer	2018-06-03 01:15:17	65	1	G340 Red_deer 2018-06-03 01:15:17	G340-Red_deer-5
1201	full	G340	Red_deer	2018-06-03 01:15:43	26	1	G340 Red_deer 2018-06-03 01:15:43	G340-Red_deer-5
1202	full	G340	Red_deer	2018-06-08 00:13:26	NA	2	G340 Red_deer 2018-06-08 00:13:26	G340-Red_deer-6
1203	full	G340	Red_deer	2018-06-08 00:13:36	10	2	G340 Red_deer 2018-06-08 00:13:36	G340-Red_deer-6
1204	full	G340	Red_deer	2018-06-08 00:13:49	13	2	G340 Red_deer 2018-06-08 00:13:49	G340-Red_deer-6
1205	full	G340	Red_deer	2018-06-08 00:13:58	9	2	G340 Red_deer 2018-06-08 00:13:58	G340-Red_deer-6
1206	full	G340	Red_deer	2018-06-08 00:14:09	11	2	G340 Red_deer 2018-06-08 00:14:09	G340-Red_deer-6
1207	full	G340	Red_deer	2018-06-08 00:14:38	29	2	G340 Red_deer 2018-06-08 00:14:38	G340-Red_deer-6
1208	full	G340	Red_deer	2018-06-08 00:14:47	9	2	G340 Red_deer 2018-06-08 00:14:47	G340-Red_deer-6
1209	full	G340	Red_deer	2018-06-08 00:15:05	18	2	G340 Red_deer 2018-06-08 00:15:05	G340-Red_deer-6
1210	full	G340	Red_deer	2018-06-08 00:15:14	9	2	G340 Red_deer 2018-06-08 00:15:14	G340-Red_deer-6
1211	full	G340	Red_deer	2018-06-08 00:15:26	12	2	G340 Red_deer 2018-06-08 00:15:26	G340-Red_deer-6
1212	full	G340	Red_deer	2018-06-08 00:16:19	53	2	G340 Red_deer 2018-06-08 00:16:19	G340-Red_deer-6
1213	full	G340	Red_deer	2018-06-08 00:16:36	17	2	G340 Red_deer 2018-06-08 00:16:36	G340-Red_deer-6
1214	full	G340	Red_deer	2018-06-08 00:16:47	11	2	G340 Red_deer 2018-06-08 00:16:47	G340-Red_deer-6
1215	full	G340	Red_deer	2018-06-08 00:16:59	12	2	G340 Red_deer 2018-06-08 00:16:59	G340-Red_deer-6
1216	full	G340	Red_deer	2018-06-08 00:17:11	12	2	G340 Red_deer 2018-06-08 00:17:11	G340-Red_deer-6
1217	full	G340	Red_deer	2018-06-08 00:17:30	19	2	G340 Red_deer 2018-06-08 00:17:30	G340-Red_deer-6
1218	full	G340	Red_deer	2018-06-08 00:17:40	10	2	G340 Red_deer 2018-06-08 00:17:40	G340-Red_deer-6
1219	full	G340	Red_deer	2018-06-08 00:18:13	33	2	G340 Red_deer 2018-06-08 00:18:13	G340-Red_deer-6
1220	full	G340	Red_deer	2018-06-08 00:18:23	10	2	G340 Red_deer 2018-06-08 00:18:23	G340-Red_deer-6
1221	full	G340	Red_deer	2018-06-08 00:18:32	9	2	G340 Red_deer 2018-06-08 00:18:32	G340-Red_deer-6
1222	full	G340	Red_deer	2018-06-08 00:18:41	9	2	G340 Red_deer 2018-06-08 00:18:41	G340-Red_deer-6
1223	full	G340	Red_deer	2018-06-08 00:18:54	13	2	G340 Red_deer 2018-06-08 00:18:54	G340-Red_deer-6
1224	full	G340	Red_deer	2018-06-08 00:19:03	9	2	G340 Red_deer 2018-06-08 00:19:03	G340-Red_deer-6
1225	full	G340	Red_deer	2018-06-08 00:19:13	10	2	G340 Red_deer 2018-06-08 00:19:13	G340-Red_deer-6
1226	full	G340	Red_deer	2018-06-08 00:19:22	9	2	G340 Red_deer 2018-06-08 00:19:22	G340-Red_deer-6
1227	full	G340	Red_deer	2018-06-08 00:19:58	36	2	G340 Red_deer 2018-06-08 00:19:58	G340-Red_deer-6
1228	full	G340	Red_deer	2018-06-08 00:21:11	73	2	G340 Red_deer 2018-06-08 00:21:11	G340-Red_deer-6
1229	full	G340	Red_deer	2018-06-08 00:21:20	9	2	G340 Red_deer 2018-06-08 00:21:20	G340-Red_deer-6
1230	full	G340	Red_deer	2018-06-08 00:21:29	9	2	G340 Red_deer 2018-06-08 00:21:29	G340-Red_deer-6
1231	full	G340	Red_deer	2018-06-08 00:21:38	9	2	G340 Red_deer 2018-06-08 00:21:38	G340-Red_deer-6
1232	full	G340	Red_deer	2018-06-08 00:21:52	14	2	G340 Red_deer 2018-06-08 00:21:52	G340-Red_deer-6
1233	full	G340	Red_deer	2018-06-08 00:22:02	10	2	G340 Red_deer 2018-06-08 00:22:02	G340-Red_deer-6
1234	full	G340	Red_deer	2018-06-08 00:22:12	10	2	G340 Red_deer 2018-06-08 00:22:12	G340-Red_deer-6
1235	full	G340	Red_deer	2018-06-08 00:22:24	12	2	G340 Red_deer 2018-06-08 00:22:24	G340-Red_deer-6
1236	full	G340	Red_deer	2018-06-08 00:22:48	24	2	G340 Red_deer 2018-06-08 00:22:48	G340-Red_deer-6
1237	full	G340	Red_deer	2018-06-08 00:22:57	9	2	G340 Red_deer 2018-06-08 00:22:57	G340-Red_deer-6
1238	full	G340	Red_deer	2018-06-08 00:23:28	31	2	G340 Red_deer 2018-06-08 00:23:28	G340-Red_deer-6
1239	full	G340	Red_deer	2018-06-08 00:23:38	10	2	G340 Red_deer 2018-06-08 00:23:38	G340-Red_deer-6
1240	full	G340	Red_deer	2018-06-08 00:23:48	10	2	G340 Red_deer 2018-06-08 00:23:48	G340-Red_deer-6
1241	full	G340	Red_deer	2018-06-08 00:23:59	11	2	G340 Red_deer 2018-06-08 00:23:59	G340-Red_deer-6
1242	full	G340	Red_deer	2018-06-08 00:24:09	10	2	G340 Red_deer 2018-06-08 00:24:09	G340-Red_deer-6
1243	full	G340	Red_deer	2018-06-08 00:24:19	10	2	G340 Red_deer 2018-06-08 00:24:19	G340-Red_deer-6
1244	full	G340	Red_deer	2018-06-08 00:24:28	9	2	G340 Red_deer 2018-06-08 00:24:28	G340-Red_deer-6
1245	full	G340	Red_deer	2018-06-08 00:24:37	9	2	G340 Red_deer 2018-06-08 00:24:37	G340-Red_deer-6
1246	full	G340	Red_deer	2018-06-08 00:24:46	9	2	G340 Red_deer 2018-06-08 00:24:46	G340-Red_deer-6
1247	full	G340	Red_deer	2018-06-08 00:24:56	10	2	G340 Red_deer 2018-06-08 00:24:56	G340-Red_deer-6
1248	full	G340	Red_deer	2018-06-08 00:25:05	9	2	G340 Red_deer 2018-06-08 00:25:05	G340-Red_deer-6
1249	full	G340	Red_deer	2018-06-08 00:25:14	9	2	G340 Red_deer 2018-06-08 00:25:14	G340-Red_deer-6
1250	full	G340	Red_deer	2018-06-08 00:25:24	10	2	G340 Red_deer 2018-06-08 00:25:24	G340-Red_deer-6
1251	full	G340	Red_deer	2018-06-08 00:25:34	10	2	G340 Red_deer 2018-06-08 00:25:34	G340-Red_deer-6
1252	full	G340	Red_deer	2018-06-08 00:25:43	9	2	G340 Red_deer 2018-06-08 00:25:43	G340-Red_deer-6
1253	full	G340	Red_deer	2018-06-08 00:25:52	9	2	G340 Red_deer 2018-06-08 00:25:52	G340-Red_deer-6
1254	full	G340	Red_deer	2018-06-08 00:26:01	9	2	G340 Red_deer 2018-06-08 00:26:01	G340-Red_deer-6
1255	full	G340	Red_deer	2018-06-08 00:26:11	10	2	G340 Red_deer 2018-06-08 00:26:11	G340-Red_deer-6
1256	full	G340	Red_deer	2018-06-08 00:26:20	9	2	G340 Red_deer 2018-06-08 00:26:20	G340-Red_deer-6
1257	full	G340	Red_deer	2018-06-08 00:26:30	10	2	G340 Red_deer 2018-06-08 00:26:30	G340-Red_deer-6
1258	full	G340	Red_deer	2018-06-08 00:26:39	9	2	G340 Red_deer 2018-06-08 00:26:39	G340-Red_deer-6
1259	full	G340	Red_deer	2018-06-08 00:26:50	11	2	G340 Red_deer 2018-06-08 00:26:50	G340-Red_deer-6
1260	full	G340	Red_deer	2018-06-08 00:26:59	9	2	G340 Red_deer 2018-06-08 00:26:59	G340-Red_deer-6
1261	full	G340	Red_deer	2018-06-08 00:27:09	10	2	G340 Red_deer 2018-06-08 00:27:09	G340-Red_deer-6
1262	full	G340	Red_deer	2018-06-08 00:27:18	9	2	G340 Red_deer 2018-06-08 00:27:18	G340-Red_deer-6
1263	full	G340	Red_deer	2018-06-08 00:27:29	11	2	G340 Red_deer 2018-06-08 00:27:29	G340-Red_deer-6
1264	full	G340	Red_deer	2018-06-08 00:27:38	9	2	G340 Red_deer 2018-06-08 00:27:38	G340-Red_deer-6
1265	full	G340	Red_deer	2018-06-08 00:27:48	10	2	G340 Red_deer 2018-06-08 00:27:48	G340-Red_deer-6
1266	full	G340	Red_deer	2018-06-08 00:27:58	10	2	G340 Red_deer 2018-06-08 00:27:58	G340-Red_deer-6
1267	full	G340	Red_deer	2018-06-08 00:28:08	10	2	G340 Red_deer 2018-06-08 00:28:08	G340-Red_deer-6
1268	full	G340	Red_deer	2018-06-08 00:28:18	10	2	G340 Red_deer 2018-06-08 00:28:18	G340-Red_deer-6
1269	full	G340	Red_deer	2018-06-08 00:28:28	10	2	G340 Red_deer 2018-06-08 00:28:28	G340-Red_deer-6
1270	full	G340	Red_deer	2018-06-08 00:28:37	9	2	G340 Red_deer 2018-06-08 00:28:37	G340-Red_deer-6
1271	full	G340	Red_deer	2018-06-08 00:28:47	10	2	G340 Red_deer 2018-06-08 00:28:47	G340-Red_deer-6
1272	full	G340	Red_deer	2018-06-08 00:28:56	9	2	G340 Red_deer 2018-06-08 00:28:56	G340-Red_deer-6
1273	full	G340	Red_deer	2018-06-08 00:29:06	10	2	G340 Red_deer 2018-06-08 00:29:06	G340-Red_deer-6
1274	full	G340	Red_deer	2018-06-08 00:29:15	9	2	G340 Red_deer 2018-06-08 00:29:15	G340-Red_deer-6
1275	full	G340	Red_deer	2018-06-08 00:30:13	58	2	G340 Red_deer 2018-06-08 00:30:13	G340-Red_deer-6
1276	full	G340	Red_deer	2018-06-08 00:31:15	62	2	G340 Red_deer 2018-06-08 00:31:15	G340-Red_deer-6
1277	full	G340	Red_deer	2018-06-08 00:31:33	18	2	G340 Red_deer 2018-06-08 00:31:33	G340-Red_deer-6
1278	full	G340	Red_deer	2018-06-08 00:31:42	9	2	G340 Red_deer 2018-06-08 00:31:42	G340-Red_deer-6
1279	full	G340	Red_deer	2018-06-15 04:42:54	NA	0	G340 Red_deer 2018-06-15 04:42:54	G340-Red_deer-7
1280	full	G340	Red_deer	2018-06-16 23:52:34	NA	2	G340 Red_deer 2018-06-16 23:52:34	G340-Red_deer-8
1281	full	G340	Red_deer	2018-06-16 23:53:35	61	2	G340 Red_deer 2018-06-16 23:53:35	G340-Red_deer-8
1282	full	G340	Red_deer	2018-06-16 23:54:28	53	2	G340 Red_deer 2018-06-16 23:54:28	G340-Red_deer-8
1283	full	G340	Red_deer	2018-06-16 23:54:46	18	2	G340 Red_deer 2018-06-16 23:54:46	G340-Red_deer-8
1284	full	G340	Red_deer	2018-06-16 23:55:13	27	2	G340 Red_deer 2018-06-16 23:55:13	G340-Red_deer-8
1285	full	G340	Red_deer	2018-06-16 23:55:25	12	2	G340 Red_deer 2018-06-16 23:55:25	G340-Red_deer-8
1286	full	G340	Red_deer	2018-06-16 23:55:38	13	2	G340 Red_deer 2018-06-16 23:55:38	G340-Red_deer-8
1287	full	G340	Red_deer	2018-06-16 23:55:47	9	2	G340 Red_deer 2018-06-16 23:55:47	G340-Red_deer-8
1288	full	G340	Red_deer	2018-06-16 23:55:58	11	2	G340 Red_deer 2018-06-16 23:55:58	G340-Red_deer-8
1289	full	G340	Red_deer	2018-06-16 23:56:26	28	2	G340 Red_deer 2018-06-16 23:56:26	G340-Red_deer-8
1290	full	G340	Red_deer	2018-06-16 23:56:55	29	2	G340 Red_deer 2018-06-16 23:56:55	G340-Red_deer-8
1291	full	G340	Red_deer	2018-06-16 23:57:09	14	2	G340 Red_deer 2018-06-16 23:57:09	G340-Red_deer-8
1292	full	G340	Red_deer	2018-06-17 00:00:31	202	2	G340 Red_deer 2018-06-17 00:00:31	G340-Red_deer-8
1293	full	G340	Red_deer	2018-06-17 00:01:56	85	2	G340 Red_deer 2018-06-17 00:01:56	G340-Red_deer-8
1294	full	G340	Red_deer	2018-06-17 00:02:07	11	2	G340 Red_deer 2018-06-17 00:02:07	G340-Red_deer-8
1295	full	G340	Red_deer	2018-06-17 00:02:21	14	2	G340 Red_deer 2018-06-17 00:02:21	G340-Red_deer-8
1296	full	G340	Red_deer	2018-06-17 00:02:32	11	2	G340 Red_deer 2018-06-17 00:02:32	G340-Red_deer-8
1297	full	G340	Red_deer	2018-06-17 00:02:41	9	2	G340 Red_deer 2018-06-17 00:02:41	G340-Red_deer-8
1298	full	G340	Red_deer	2018-06-17 00:02:51	10	2	G340 Red_deer 2018-06-17 00:02:51	G340-Red_deer-8
1299	full	G340	Red_deer	2018-06-17 00:03:00	9	2	G340 Red_deer 2018-06-17 00:03:00	G340-Red_deer-8
1300	full	G340	Red_deer	2018-06-17 00:03:13	13	2	G340 Red_deer 2018-06-17 00:03:13	G340-Red_deer-8
1301	full	G340	Red_deer	2018-06-17 00:03:28	15	2	G340 Red_deer 2018-06-17 00:03:28	G340-Red_deer-8
1302	full	G340	Red_deer	2018-06-17 00:03:42	14	2	G340 Red_deer 2018-06-17 00:03:42	G340-Red_deer-8
1303	full	G340	Red_deer	2018-06-17 00:03:52	10	2	G340 Red_deer 2018-06-17 00:03:52	G340-Red_deer-8
1304	full	G340	Red_deer	2018-06-17 00:04:43	51	2	G340 Red_deer 2018-06-17 00:04:43	G340-Red_deer-8
1305	full	G340	Red_deer	2018-06-17 00:06:50	127	2	G340 Red_deer 2018-06-17 00:06:50	G340-Red_deer-8
1306	full	G340	Red_deer	2018-06-17 00:07:44	54	2	G340 Red_deer 2018-06-17 00:07:44	G340-Red_deer-8
1307	full	G340	Red_deer	2018-06-17 00:07:56	12	2	G340 Red_deer 2018-06-17 00:07:56	G340-Red_deer-8
1308	full	G340	Red_deer	2018-06-17 00:08:07	11	2	G340 Red_deer 2018-06-17 00:08:07	G340-Red_deer-8
1309	full	G340	Red_deer	2018-06-25 20:11:29	NA	0	G340 Red_deer 2018-06-25 20:11:29	G340-Red_deer-9
1310	full	G340	Red_deer	2018-06-25 20:11:39	10	0	G340 Red_deer 2018-06-25 20:11:39	G340-Red_deer-9
1311	full	G340	Red_deer	2018-06-25 20:11:53	14	0	G340 Red_deer 2018-06-25 20:11:53	G340-Red_deer-9
1312	full	G340	Red_deer	2018-06-25 20:12:06	13	0	G340 Red_deer 2018-06-25 20:12:06	G340-Red_deer-9
1313	full	G340	Red_deer	2018-06-25 20:13:12	66	0	G340 Red_deer 2018-06-25 20:13:12	G340-Red_deer-9
1314	full	G340	Red_deer	2018-06-25 20:14:18	66	0	G340 Red_deer 2018-06-25 20:14:18	G340-Red_deer-9
1315	full	G340	Red_deer	2018-06-25 20:14:31	13	0	G340 Red_deer 2018-06-25 20:14:31	G340-Red_deer-9
1316	full	G340	Red_deer	2018-06-25 20:15:35	64	0	G340 Red_deer 2018-06-25 20:15:35	G340-Red_deer-9
1317	full	G340	Red_deer	2018-06-26 04:13:41	NA	0	G340 Red_deer 2018-06-26 04:13:41	G340-Red_deer-10
1318	full	G340	Red_deer	2018-06-26 04:14:25	44	0	G340 Red_deer 2018-06-26 04:14:25	G340-Red_deer-10
1319	full	G340	Red_deer	2018-07-05 04:51:28	NA	0	G340 Red_deer 2018-07-05 04:51:28	G340-Red_deer-11
1320	full	G340	Red_deer	2018-07-05 04:51:58	30	0	G340 Red_deer 2018-07-05 04:51:58	G340-Red_deer-11
1321	full	G340	Red_deer	2018-07-10 05:06:31	NA	0	G340 Red_deer 2018-07-10 05:06:31	G340-Red_deer-12
1322	full	G340	Red_deer	2018-07-10 05:06:49	18	0	G340 Red_deer 2018-07-10 05:06:49	G340-Red_deer-12
1323	full	G340	Red_deer	2018-07-12 03:54:24	NA	0	G340 Red_deer 2018-07-12 03:54:24	G340-Red_deer-13
1324	full	G340	Red_deer	2018-07-14 01:21:06	NA	1	G340 Red_deer 2018-07-14 01:21:06	G340-Red_deer-14
1325	full	G340	Red_deer	2018-07-14 01:21:20	14	1	G340 Red_deer 2018-07-14 01:21:20	G340-Red_deer-14
1326	full	G340	Red_deer	2018-07-14 01:21:36	16	1	G340 Red_deer 2018-07-14 01:21:36	G340-Red_deer-14
1327	full	G340	Red_deer	2018-07-14 01:21:55	19	1	G340 Red_deer 2018-07-14 01:21:55	G340-Red_deer-14
1328	full	G340	Red_deer	2018-07-14 01:22:07	12	1	G340 Red_deer 2018-07-14 01:22:07	G340-Red_deer-14
1329	full	G340	Red_deer	2018-07-14 01:22:18	11	1	G340 Red_deer 2018-07-14 01:22:18	G340-Red_deer-14
1330	full	G340	Red_deer	2018-07-14 01:22:30	12	1	G340 Red_deer 2018-07-14 01:22:30	G340-Red_deer-14
1331	full	G340	Red_deer	2018-07-14 01:22:43	13	1	G340 Red_deer 2018-07-14 01:22:43	G340-Red_deer-14
1332	full	G340	Red_deer	2018-07-14 01:22:55	12	1	G340 Red_deer 2018-07-14 01:22:55	G340-Red_deer-14
1333	full	G340	Red_deer	2018-07-14 01:23:14	19	1	G340 Red_deer 2018-07-14 01:23:14	G340-Red_deer-14
1334	full	G340	Red_deer	2018-07-14 01:23:32	18	1	G340 Red_deer 2018-07-14 01:23:32	G340-Red_deer-14
1335	full	G340	Red_deer	2018-07-14 01:24:02	30	1	G340 Red_deer 2018-07-14 01:24:02	G340-Red_deer-14
1336	full	G340	Red_deer	2018-07-14 01:24:14	12	1	G340 Red_deer 2018-07-14 01:24:14	G340-Red_deer-14
1337	full	G340	Red_deer	2018-07-14 01:24:28	14	1	G340 Red_deer 2018-07-14 01:24:28	G340-Red_deer-14
1338	full	G340	Red_deer	2018-07-14 01:24:40	12	1	G340 Red_deer 2018-07-14 01:24:40	G340-Red_deer-14
1339	full	G340	Red_deer	2018-07-14 01:24:51	11	1	G340 Red_deer 2018-07-14 01:24:51	G340-Red_deer-14
1340	full	G340	Red_deer	2018-07-14 01:25:03	12	1	G340 Red_deer 2018-07-14 01:25:03	G340-Red_deer-14
1341	full	G340	Red_deer	2018-07-14 01:25:15	12	1	G340 Red_deer 2018-07-14 01:25:15	G340-Red_deer-14
1342	full	G340	Red_deer	2018-07-14 01:25:29	14	1	G340 Red_deer 2018-07-14 01:25:29	G340-Red_deer-14
1343	full	G340	Red_deer	2018-07-14 01:25:45	16	1	G340 Red_deer 2018-07-14 01:25:45	G340-Red_deer-14
1344	full	G340	Red_deer	2018-07-14 01:25:56	11	1	G340 Red_deer 2018-07-14 01:25:56	G340-Red_deer-14
1345	full	G340	Red_deer	2018-07-14 01:26:09	13	1	G340 Red_deer 2018-07-14 01:26:09	G340-Red_deer-14
1346	full	G340	Red_deer	2018-07-14 01:26:21	12	1	G340 Red_deer 2018-07-14 01:26:21	G340-Red_deer-14
1347	full	G340	Red_deer	2018-07-14 01:26:32	11	1	G340 Red_deer 2018-07-14 01:26:32	G340-Red_deer-14
1348	full	G340	Red_deer	2018-07-14 01:26:43	11	1	G340 Red_deer 2018-07-14 01:26:43	G340-Red_deer-14
1349	full	G340	Red_deer	2018-07-14 01:26:54	11	1	G340 Red_deer 2018-07-14 01:26:54	G340-Red_deer-14
1350	full	G340	Red_deer	2018-07-14 01:27:11	17	1	G340 Red_deer 2018-07-14 01:27:11	G340-Red_deer-14
1351	full	G340	Red_deer	2018-07-14 01:27:22	11	1	G340 Red_deer 2018-07-14 01:27:22	G340-Red_deer-14
1352	full	G340	Red_deer	2018-07-14 01:27:34	12	1	G340 Red_deer 2018-07-14 01:27:34	G340-Red_deer-14
1353	full	G340	Red_deer	2018-07-14 01:27:46	12	1	G340 Red_deer 2018-07-14 01:27:46	G340-Red_deer-14
1354	full	G340	Red_deer	2018-07-14 01:27:57	11	1	G340 Red_deer 2018-07-14 01:27:57	G340-Red_deer-14
1355	full	G340	Red_deer	2018-07-14 01:28:11	14	1	G340 Red_deer 2018-07-14 01:28:11	G340-Red_deer-14
1356	full	G340	Red_deer	2018-07-14 01:28:24	13	1	G340 Red_deer 2018-07-14 01:28:24	G340-Red_deer-14
1357	full	G340	Red_deer	2018-07-14 01:28:34	10	1	G340 Red_deer 2018-07-14 01:28:34	G340-Red_deer-14
1358	full	G340	Red_deer	2018-07-14 01:28:45	11	1	G340 Red_deer 2018-07-14 01:28:45	G340-Red_deer-14
1359	full	G340	Red_deer	2018-07-14 01:28:56	11	1	G340 Red_deer 2018-07-14 01:28:56	G340-Red_deer-14
1360	full	G340	Red_deer	2018-07-14 01:29:08	12	1	G340 Red_deer 2018-07-14 01:29:08	G340-Red_deer-14
1361	full	G340	Red_deer	2018-07-14 01:29:18	10	1	G340 Red_deer 2018-07-14 01:29:18	G340-Red_deer-14
1362	full	G340	Red_deer	2018-07-14 01:29:30	12	1	G340 Red_deer 2018-07-14 01:29:30	G340-Red_deer-14
1363	full	G340	Red_deer	2018-07-14 01:29:41	11	1	G340 Red_deer 2018-07-14 01:29:41	G340-Red_deer-14
1364	full	G340	Red_deer	2018-07-14 01:29:52	11	1	G340 Red_deer 2018-07-14 01:29:52	G340-Red_deer-14
1365	full	G340	Red_deer	2018-07-14 01:30:03	11	1	G340 Red_deer 2018-07-14 01:30:03	G340-Red_deer-14
1366	full	G340	Red_deer	2018-07-14 01:30:21	18	1	G340 Red_deer 2018-07-14 01:30:21	G340-Red_deer-14
1367	full	G340	Red_deer	2018-07-14 01:30:32	11	1	G340 Red_deer 2018-07-14 01:30:32	G340-Red_deer-14
1368	full	G340	Red_deer	2018-07-14 01:30:44	12	1	G340 Red_deer 2018-07-14 01:30:44	G340-Red_deer-14
1369	full	G340	Red_deer	2018-07-14 01:30:55	11	1	G340 Red_deer 2018-07-14 01:30:55	G340-Red_deer-14
1370	full	G340	Red_deer	2018-07-14 01:31:07	12	1	G340 Red_deer 2018-07-14 01:31:07	G340-Red_deer-14
1371	full	G340	Red_deer	2018-07-14 01:31:20	13	1	G340 Red_deer 2018-07-14 01:31:20	G340-Red_deer-14
1372	full	G340	Red_deer	2018-07-14 01:31:32	12	1	G340 Red_deer 2018-07-14 01:31:32	G340-Red_deer-14
1373	full	G340	Red_deer	2018-07-14 01:31:44	12	1	G340 Red_deer 2018-07-14 01:31:44	G340-Red_deer-14
1374	full	G340	Red_deer	2018-07-14 01:31:55	11	1	G340 Red_deer 2018-07-14 01:31:55	G340-Red_deer-14
1375	full	G340	Red_deer	2018-07-14 01:32:07	12	1	G340 Red_deer 2018-07-14 01:32:07	G340-Red_deer-14
1376	full	G340	Red_deer	2018-07-14 01:32:18	11	1	G340 Red_deer 2018-07-14 01:32:18	G340-Red_deer-14
1377	full	G340	Red_deer	2018-07-14 01:32:30	12	1	G340 Red_deer 2018-07-14 01:32:30	G340-Red_deer-14
1378	full	G340	Red_deer	2018-07-14 01:32:41	11	1	G340 Red_deer 2018-07-14 01:32:41	G340-Red_deer-14
1379	full	G340	Red_deer	2018-07-14 01:32:53	12	1	G340 Red_deer 2018-07-14 01:32:53	G340-Red_deer-14
1380	full	G340	Red_deer	2018-07-14 01:33:03	10	1	G340 Red_deer 2018-07-14 01:33:03	G340-Red_deer-14
1381	full	G340	Red_deer	2018-07-14 01:33:14	11	1	G340 Red_deer 2018-07-14 01:33:14	G340-Red_deer-14
1382	full	G340	Red_deer	2018-07-14 01:33:25	11	1	G340 Red_deer 2018-07-14 01:33:25	G340-Red_deer-14
1383	full	G340	Red_deer	2018-07-14 01:33:36	11	1	G340 Red_deer 2018-07-14 01:33:36	G340-Red_deer-14
1384	full	G340	Red_deer	2018-07-14 01:33:47	11	1	G340 Red_deer 2018-07-14 01:33:47	G340-Red_deer-14
1385	full	G340	Red_deer	2018-07-14 01:33:58	11	1	G340 Red_deer 2018-07-14 01:33:58	G340-Red_deer-14
1386	full	G340	Red_deer	2018-07-14 01:34:09	11	1	G340 Red_deer 2018-07-14 01:34:09	G340-Red_deer-14
1387	full	G340	Red_deer	2018-07-14 01:34:19	10	1	G340 Red_deer 2018-07-14 01:34:19	G340-Red_deer-14
1388	full	G340	Red_deer	2018-07-14 01:34:30	11	1	G340 Red_deer 2018-07-14 01:34:30	G340-Red_deer-14
1389	full	G340	Red_deer	2018-07-14 01:34:41	11	1	G340 Red_deer 2018-07-14 01:34:41	G340-Red_deer-14
1390	full	G340	Red_deer	2018-07-14 01:34:52	11	1	G340 Red_deer 2018-07-14 01:34:52	G340-Red_deer-14
1391	full	G340	Red_deer	2018-07-14 01:35:03	11	1	G340 Red_deer 2018-07-14 01:35:03	G340-Red_deer-14
1392	full	G340	Red_deer	2018-07-14 01:35:14	11	1	G340 Red_deer 2018-07-14 01:35:14	G340-Red_deer-14
1393	full	G340	Red_deer	2018-07-14 01:35:25	11	1	G340 Red_deer 2018-07-14 01:35:25	G340-Red_deer-14
1394	full	G340	Red_deer	2018-07-14 01:35:37	12	1	G340 Red_deer 2018-07-14 01:35:37	G340-Red_deer-14
1395	full	G340	Red_deer	2018-07-14 01:35:47	10	1	G340 Red_deer 2018-07-14 01:35:47	G340-Red_deer-14
1396	full	G340	Red_deer	2018-07-14 01:35:58	11	1	G340 Red_deer 2018-07-14 01:35:58	G340-Red_deer-14
1397	full	G340	Red_deer	2018-07-14 01:36:09	11	1	G340 Red_deer 2018-07-14 01:36:09	G340-Red_deer-14
1398	full	G340	Red_deer	2018-07-14 01:36:19	10	1	G340 Red_deer 2018-07-14 01:36:19	G340-Red_deer-14
1399	full	G340	Red_deer	2018-07-14 01:36:30	11	1	G340 Red_deer 2018-07-14 01:36:30	G340-Red_deer-14
1400	full	G340	Red_deer	2018-07-14 01:36:41	11	1	G340 Red_deer 2018-07-14 01:36:41	G340-Red_deer-14
1401	full	G340	Red_deer	2018-07-14 01:36:52	11	1	G340 Red_deer 2018-07-14 01:36:52	G340-Red_deer-14
1402	full	G340	Red_deer	2018-07-14 01:37:03	11	1	G340 Red_deer 2018-07-14 01:37:03	G340-Red_deer-14
1403	full	G340	Red_deer	2018-07-14 01:37:14	11	1	G340 Red_deer 2018-07-14 01:37:14	G340-Red_deer-14
1404	full	G340	Red_deer	2018-07-14 01:37:25	11	1	G340 Red_deer 2018-07-14 01:37:25	G340-Red_deer-14
1405	full	G340	Red_deer	2018-07-14 01:37:37	12	1	G340 Red_deer 2018-07-14 01:37:37	G340-Red_deer-14
1406	full	G340	Red_deer	2018-07-14 01:37:47	10	1	G340 Red_deer 2018-07-14 01:37:47	G340-Red_deer-14
1407	full	G340	Red_deer	2018-07-14 01:37:58	11	1	G340 Red_deer 2018-07-14 01:37:58	G340-Red_deer-14
1408	full	G340	Red_deer	2018-07-14 01:38:09	11	1	G340 Red_deer 2018-07-14 01:38:09	G340-Red_deer-14
1409	full	G340	Red_deer	2018-07-14 01:38:33	24	1	G340 Red_deer 2018-07-14 01:38:33	G340-Red_deer-14
1410	full	G340	Red_deer	2018-07-14 03:15:29	NA	0	G340 Red_deer 2018-07-14 03:15:29	G340-Red_deer-15
1411	full	G340	Red_deer	2018-07-15 02:49:48	NA	0	G340 Red_deer 2018-07-15 02:49:48	G340-Red_deer-16
1412	full	G340	Red_deer	2018-07-15 02:50:01	13	0	G340 Red_deer 2018-07-15 02:50:01	G340-Red_deer-16
1413	full	G340	Red_deer	2018-07-15 03:35:42	NA	0	G340 Red_deer 2018-07-15 03:35:42	G340-Red_deer-17
1414	full	G340	Red_deer	2018-07-15 03:35:55	13	0	G340 Red_deer 2018-07-15 03:35:55	G340-Red_deer-17
1415	full	G340	Red_deer	2018-07-15 03:36:06	11	0	G340 Red_deer 2018-07-15 03:36:06	G340-Red_deer-17
1416	full	G340	Red_deer	2018-07-15 03:36:22	16	0	G340 Red_deer 2018-07-15 03:36:22	G340-Red_deer-17
1417	full	G340	Red_deer	2018-07-15 03:37:14	52	0	G340 Red_deer 2018-07-15 03:37:14	G340-Red_deer-17
1418	full	G340	Red_deer	2018-07-15 03:37:27	13	0	G340 Red_deer 2018-07-15 03:37:27	G340-Red_deer-17
1419	full	G340	Red_deer	2018-07-15 03:37:47	20	0	G340 Red_deer 2018-07-15 03:37:47	G340-Red_deer-17
1420	full	G340	Red_deer	2018-07-15 03:43:26	NA	0	G340 Red_deer 2018-07-15 03:43:26	G340-Red_deer-18
1421	full	G340	Red_deer	2018-07-15 03:43:38	12	0	G340 Red_deer 2018-07-15 03:43:38	G340-Red_deer-18
1422	full	G340	Red_deer	2018-07-27 03:17:17	NA	2	G340 Red_deer 2018-07-27 03:17:17	G340-Red_deer-19
1423	full	G340	Red_deer	2018-07-27 03:17:30	13	2	G340 Red_deer 2018-07-27 03:17:30	G340-Red_deer-19
1424	full	G340	Red_deer	2018-07-27 03:17:42	12	2	G340 Red_deer 2018-07-27 03:17:42	G340-Red_deer-19
1425	full	G340	Red_deer	2018-07-27 03:17:55	13	2	G340 Red_deer 2018-07-27 03:17:55	G340-Red_deer-19
1426	full	G340	Red_deer	2018-07-27 03:18:08	13	2	G340 Red_deer 2018-07-27 03:18:08	G340-Red_deer-19
1427	full	G340	Red_deer	2018-07-27 03:18:21	13	2	G340 Red_deer 2018-07-27 03:18:21	G340-Red_deer-19
1428	full	G340	Red_deer	2018-07-27 03:18:34	13	2	G340 Red_deer 2018-07-27 03:18:34	G340-Red_deer-19
1429	full	G340	Red_deer	2018-07-27 03:18:50	16	2	G340 Red_deer 2018-07-27 03:18:50	G340-Red_deer-19
1430	full	G340	Red_deer	2018-07-27 03:19:02	12	2	G340 Red_deer 2018-07-27 03:19:02	G340-Red_deer-19
1431	full	G340	Red_deer	2018-07-27 03:19:16	14	2	G340 Red_deer 2018-07-27 03:19:16	G340-Red_deer-19
1432	full	G340	Red_deer	2018-07-27 03:19:29	13	2	G340 Red_deer 2018-07-27 03:19:29	G340-Red_deer-19
1433	full	G340	Red_deer	2018-07-27 03:19:42	13	2	G340 Red_deer 2018-07-27 03:19:42	G340-Red_deer-19
1434	full	G340	Red_deer	2018-07-27 03:19:55	13	2	G340 Red_deer 2018-07-27 03:19:55	G340-Red_deer-19
1435	full	G340	Red_deer	2018-07-27 03:20:07	12	2	G340 Red_deer 2018-07-27 03:20:07	G340-Red_deer-19
1436	full	G340	Red_deer	2018-07-27 03:20:20	13	2	G340 Red_deer 2018-07-27 03:20:20	G340-Red_deer-19
1437	full	G340	Red_deer	2018-07-27 03:20:33	13	2	G340 Red_deer 2018-07-27 03:20:33	G340-Red_deer-19
1438	full	G340	Red_deer	2018-07-27 03:20:46	13	2	G340 Red_deer 2018-07-27 03:20:46	G340-Red_deer-19
1439	full	G340	Red_deer	2018-07-27 03:20:59	13	2	G340 Red_deer 2018-07-27 03:20:59	G340-Red_deer-19
1440	full	G340	Red_deer	2018-07-27 03:21:10	11	2	G340 Red_deer 2018-07-27 03:21:10	G340-Red_deer-19
1441	full	G340	Red_deer	2018-07-27 03:21:23	13	2	G340 Red_deer 2018-07-27 03:21:23	G340-Red_deer-19
1442	full	G340	Red_deer	2018-07-27 03:21:35	12	2	G340 Red_deer 2018-07-27 03:21:35	G340-Red_deer-19
1443	full	G340	Red_deer	2018-07-27 03:21:48	13	2	G340 Red_deer 2018-07-27 03:21:48	G340-Red_deer-19
1444	full	G340	Red_deer	2018-07-27 03:22:01	13	2	G340 Red_deer 2018-07-27 03:22:01	G340-Red_deer-19
1445	full	G340	Red_deer	2018-07-27 03:22:13	12	2	G340 Red_deer 2018-07-27 03:22:13	G340-Red_deer-19
1446	full	G340	Red_deer	2018-07-27 03:22:26	13	2	G340 Red_deer 2018-07-27 03:22:26	G340-Red_deer-19
1447	full	G340	Red_deer	2018-07-27 03:22:38	12	2	G340 Red_deer 2018-07-27 03:22:38	G340-Red_deer-19
1448	full	G340	Red_deer	2018-07-27 03:22:52	14	2	G340 Red_deer 2018-07-27 03:22:52	G340-Red_deer-19
1449	full	G340	Red_deer	2018-07-27 03:23:04	12	2	G340 Red_deer 2018-07-27 03:23:04	G340-Red_deer-19
1450	full	G340	Red_deer	2018-07-27 03:23:17	13	2	G340 Red_deer 2018-07-27 03:23:17	G340-Red_deer-19
1451	full	G340	Red_deer	2018-07-27 03:23:29	12	2	G340 Red_deer 2018-07-27 03:23:29	G340-Red_deer-19
1452	full	G340	Red_deer	2018-07-27 03:23:40	11	2	G340 Red_deer 2018-07-27 03:23:40	G340-Red_deer-19
1453	full	G340	Red_deer	2018-07-27 03:23:52	12	2	G340 Red_deer 2018-07-27 03:23:52	G340-Red_deer-19
1454	full	G340	Red_deer	2018-07-27 03:24:04	12	2	G340 Red_deer 2018-07-27 03:24:04	G340-Red_deer-19
1455	full	G340	Red_deer	2018-07-27 03:24:15	11	2	G340 Red_deer 2018-07-27 03:24:15	G340-Red_deer-19
1456	full	G340	Red_deer	2018-07-27 03:24:27	12	2	G340 Red_deer 2018-07-27 03:24:27	G340-Red_deer-19
1457	full	G340	Red_deer	2018-07-27 03:24:45	18	2	G340 Red_deer 2018-07-27 03:24:45	G340-Red_deer-19
1458	full	G340	Red_deer	2018-07-27 03:24:58	13	2	G340 Red_deer 2018-07-27 03:24:58	G340-Red_deer-19
1459	full	G340	Red_deer	2018-07-27 03:25:10	12	2	G340 Red_deer 2018-07-27 03:25:10	G340-Red_deer-19
1460	full	G340	Red_deer	2018-07-27 03:25:23	13	2	G340 Red_deer 2018-07-27 03:25:23	G340-Red_deer-19
1461	full	G340	Red_deer	2018-07-27 03:25:36	13	2	G340 Red_deer 2018-07-27 03:25:36	G340-Red_deer-19
1462	full	G340	Red_deer	2018-07-27 03:25:48	12	2	G340 Red_deer 2018-07-27 03:25:48	G340-Red_deer-19
1463	full	G340	Red_deer	2018-07-27 03:26:03	15	2	G340 Red_deer 2018-07-27 03:26:03	G340-Red_deer-19
1464	full	G340	Red_deer	2018-07-27 03:26:14	11	2	G340 Red_deer 2018-07-27 03:26:14	G340-Red_deer-19
1465	full	G340	Red_deer	2018-07-27 03:26:25	11	2	G340 Red_deer 2018-07-27 03:26:25	G340-Red_deer-19
1466	full	G340	Red_deer	2018-07-27 03:26:44	19	2	G340 Red_deer 2018-07-27 03:26:44	G340-Red_deer-19
1467	full	G340	Red_deer	2018-07-27 03:42:27	NA	0	G340 Red_deer 2018-07-27 03:42:27	G340-Red_deer-20
1468	full	G340	Red_deer	2018-07-31 05:01:48	NA	0	G340 Red_deer 2018-07-31 05:01:48	G340-Red_deer-21
1469	full	G340	Red_deer	2018-07-31 05:02:02	14	0	G340 Red_deer 2018-07-31 05:02:02	G340-Red_deer-21
1470	full	G340	Red_deer	2018-08-09 19:57:22	NA	0	G340 Red_deer 2018-08-09 19:57:22	G340-Red_deer-22
1471	full	G340	Red_deer	2018-08-09 20:01:57	275	0	G340 Red_deer 2018-08-09 20:01:57	G340-Red_deer-22
1472	full	G340	Red_deer	2018-08-09 20:02:42	45	0	G340 Red_deer 2018-08-09 20:02:42	G340-Red_deer-22
1473	full	G340	Red_deer	2018-08-26 20:45:46	NA	0	G340 Red_deer 2018-08-26 20:45:46	G340-Red_deer-23
1474	full	G340	Red_deer	2018-08-26 22:44:30	NA	2	G340 Red_deer 2018-08-26 22:44:30	G340-Red_deer-24
1475	full	G340	Red_deer	2018-08-26 22:46:15	105	2	G340 Red_deer 2018-08-26 22:46:15	G340-Red_deer-24
1476	full	G340	Red_deer	2018-08-26 22:46:46	31	2	G340 Red_deer 2018-08-26 22:46:46	G340-Red_deer-24
1477	full	G340	Red_deer	2018-08-26 22:47:32	46	2	G340 Red_deer 2018-08-26 22:47:32	G340-Red_deer-24
1478	full	G340	Red_deer	2018-08-26 22:47:44	12	2	G340 Red_deer 2018-08-26 22:47:44	G340-Red_deer-24
1479	full	G340	Red_deer	2018-08-26 22:47:59	15	2	G340 Red_deer 2018-08-26 22:47:59	G340-Red_deer-24
1480	full	G340	Red_deer	2018-08-26 22:48:39	40	2	G340 Red_deer 2018-08-26 22:48:39	G340-Red_deer-24
1481	full	G340	Red_deer	2018-08-26 22:48:54	15	2	G340 Red_deer 2018-08-26 22:48:54	G340-Red_deer-24
1482	full	G340	Red_deer	2018-08-26 22:49:07	13	2	G340 Red_deer 2018-08-26 22:49:07	G340-Red_deer-24
1483	full	G340	Red_deer	2018-08-26 22:49:24	17	2	G340 Red_deer 2018-08-26 22:49:24	G340-Red_deer-24
1484	full	G340	Red_deer	2018-08-26 22:49:40	16	2	G340 Red_deer 2018-08-26 22:49:40	G340-Red_deer-24
1485	full	G340	Red_deer	2018-08-26 22:50:20	40	2	G340 Red_deer 2018-08-26 22:50:20	G340-Red_deer-24
1486	full	G340	Red_deer	2018-08-26 22:50:45	25	2	G340 Red_deer 2018-08-26 22:50:45	G340-Red_deer-24
1487	full	G340	Red_deer	2018-08-26 22:51:12	27	2	G340 Red_deer 2018-08-26 22:51:12	G340-Red_deer-24
1488	full	G340	Red_deer	2018-08-26 22:51:44	32	2	G340 Red_deer 2018-08-26 22:51:44	G340-Red_deer-24
1489	full	G340	Red_deer	2018-08-26 22:51:57	13	2	G340 Red_deer 2018-08-26 22:51:57	G340-Red_deer-24
1490	full	G340	Red_deer	2018-08-26 22:52:11	14	2	G340 Red_deer 2018-08-26 22:52:11	G340-Red_deer-24
1491	full	G340	Red_deer	2018-08-26 22:52:24	13	2	G340 Red_deer 2018-08-26 22:52:24	G340-Red_deer-24
1492	full	G340	Red_deer	2018-08-26 22:52:37	13	2	G340 Red_deer 2018-08-26 22:52:37	G340-Red_deer-24
1493	full	G340	Red_deer	2018-08-26 22:52:49	12	2	G340 Red_deer 2018-08-26 22:52:49	G340-Red_deer-24
1494	full	G340	Red_deer	2018-08-26 22:53:05	16	2	G340 Red_deer 2018-08-26 22:53:05	G340-Red_deer-24
1495	full	G340	Red_deer	2018-08-26 22:53:20	15	2	G340 Red_deer 2018-08-26 22:53:20	G340-Red_deer-24
1496	full	G340	Red_deer	2018-08-26 22:53:35	15	2	G340 Red_deer 2018-08-26 22:53:35	G340-Red_deer-24
1497	full	G340	Red_deer	2018-08-26 22:54:07	32	2	G340 Red_deer 2018-08-26 22:54:07	G340-Red_deer-24
1498	full	G340	Red_deer	2018-08-26 22:54:30	23	2	G340 Red_deer 2018-08-26 22:54:30	G340-Red_deer-24
1499	full	G340	Red_deer	2018-08-26 22:54:44	14	2	G340 Red_deer 2018-08-26 22:54:44	G340-Red_deer-24
1500	full	G340	Red_deer	2018-08-26 22:55:04	20	2	G340 Red_deer 2018-08-26 22:55:04	G340-Red_deer-24
1501	full	G340	Red_deer	2018-08-26 22:55:18	14	2	G340 Red_deer 2018-08-26 22:55:18	G340-Red_deer-24
1502	full	G340	Red_deer	2018-08-26 22:55:32	14	2	G340 Red_deer 2018-08-26 22:55:32	G340-Red_deer-24
1503	full	G340	Red_deer	2018-08-26 22:55:56	24	2	G340 Red_deer 2018-08-26 22:55:56	G340-Red_deer-24
1504	full	G340	Red_deer	2018-08-26 22:56:11	15	2	G340 Red_deer 2018-08-26 22:56:11	G340-Red_deer-24
1505	full	G340	Red_deer	2018-08-26 22:56:26	15	2	G340 Red_deer 2018-08-26 22:56:26	G340-Red_deer-24
1506	full	G340	Red_deer	2018-08-26 22:56:39	13	2	G340 Red_deer 2018-08-26 22:56:39	G340-Red_deer-24
1507	full	G340	Red_deer	2018-08-26 22:56:51	12	2	G340 Red_deer 2018-08-26 22:56:51	G340-Red_deer-24
1508	full	G340	Red_deer	2018-08-26 22:57:03	12	2	G340 Red_deer 2018-08-26 22:57:03	G340-Red_deer-24
1509	full	G340	Red_deer	2018-08-26 22:57:14	11	2	G340 Red_deer 2018-08-26 22:57:14	G340-Red_deer-24
1510	full	G340	Red_deer	2018-08-26 22:57:28	14	2	G340 Red_deer 2018-08-26 22:57:28	G340-Red_deer-24
1511	full	G340	Red_deer	2018-08-26 22:57:40	12	2	G340 Red_deer 2018-08-26 22:57:40	G340-Red_deer-24
1512	full	G340	Red_deer	2018-08-26 22:57:53	13	2	G340 Red_deer 2018-08-26 22:57:53	G340-Red_deer-24
1513	full	G340	Red_deer	2018-08-26 22:58:06	13	2	G340 Red_deer 2018-08-26 22:58:06	G340-Red_deer-24
1514	full	G340	Red_deer	2018-08-26 22:58:18	12	2	G340 Red_deer 2018-08-26 22:58:18	G340-Red_deer-24
1515	full	G340	Red_deer	2018-08-26 22:58:31	13	2	G340 Red_deer 2018-08-26 22:58:31	G340-Red_deer-24
1516	full	G340	Red_deer	2018-08-26 22:58:59	28	2	G340 Red_deer 2018-08-26 22:58:59	G340-Red_deer-24
1517	full	G340	Red_deer	2018-08-26 22:59:26	27	2	G340 Red_deer 2018-08-26 22:59:26	G340-Red_deer-24
1518	full	G340	Red_deer	2018-08-26 22:59:46	20	2	G340 Red_deer 2018-08-26 22:59:46	G340-Red_deer-24
1519	full	G340	Red_deer	2018-08-26 23:00:05	19	2	G340 Red_deer 2018-08-26 23:00:05	G340-Red_deer-24
1520	full	G340	Red_deer	2018-08-26 23:00:46	41	2	G340 Red_deer 2018-08-26 23:00:46	G340-Red_deer-24
1521	full	G340	Red_deer	2018-08-26 23:24:12	NA	0	G340 Red_deer 2018-08-26 23:24:12	G340-Red_deer-25
1522	full	G340	Red_deer	2018-08-26 23:24:26	14	0	G340 Red_deer 2018-08-26 23:24:26	G340-Red_deer-25
1523	full	G340	Red_deer	2018-08-26 23:24:45	19	0	G340 Red_deer 2018-08-26 23:24:45	G340-Red_deer-25
1524	full	G340	Red_deer	2018-08-26 23:25:21	36	0	G340 Red_deer 2018-08-26 23:25:21	G340-Red_deer-25
1525	full	G340	Red_deer	2018-08-26 23:30:08	287	0	G340 Red_deer 2018-08-26 23:30:08	G340-Red_deer-25
1526	full	G340	Red_deer	2018-08-26 23:31:14	66	0	G340 Red_deer 2018-08-26 23:31:14	G340-Red_deer-25
1527	full	G340	Red_deer	2018-09-08 19:19:08	NA	0	G340 Red_deer 2018-09-08 19:19:08	G340-Red_deer-26
1528	full	G340	Red_deer	2018-09-08 19:19:43	35	0	G340 Red_deer 2018-09-08 19:19:43	G340-Red_deer-26
1529	full	G340	Red_deer	2018-09-08 19:21:34	111	0	G340 Red_deer 2018-09-08 19:21:34	G340-Red_deer-26
1530	full	G340	Red_deer	2018-09-08 19:22:20	46	0	G340 Red_deer 2018-09-08 19:22:20	G340-Red_deer-26
1531	full	G340	Red_deer	2018-09-20 00:51:01	NA	0	G340 Red_deer 2018-09-20 00:51:01	G340-Red_deer-27
1532	full	G340	Red_deer	2018-10-15 23:59:08	NA	0	G340 Red_deer 2018-10-15 23:59:08	G340-Red_deer-28
1533	full	G340	Red_deer	2018-10-29 12:42:00	NA	0	G340 Red_deer 2018-10-29 12:42:00	G340-Red_deer-29
1534	full	G340	Red_deer	2018-10-30 02:54:27	NA	0	G340 Red_deer 2018-10-30 02:54:27	G340-Red_deer-30
1535	full	G340	Red_deer	2018-10-31 18:55:10	NA	0	G340 Red_deer 2018-10-31 18:55:10	G340-Red_deer-31
1536	full	G340	Red_deer	2018-10-31 18:55:23	13	0	G340 Red_deer 2018-10-31 18:55:23	G340-Red_deer-31
1537	full	G340	Red_deer	2018-11-06 18:54:15	NA	0	G340 Red_deer 2018-11-06 18:54:15	G340-Red_deer-32
1538	full	G340	Red_deer	2018-11-06 18:54:23	8	0	G340 Red_deer 2018-11-06 18:54:23	G340-Red_deer-32
1539	full	G340	Red_deer	2018-11-08 05:16:41	NA	0	G340 Red_deer 2018-11-08 05:16:41	G340-Red_deer-33
1540	full	G340	Red_deer	2018-11-08 05:17:09	28	0	G340 Red_deer 2018-11-08 05:17:09	G340-Red_deer-33
1541	full	G340	Red_deer	2018-11-08 05:17:24	15	0	G340 Red_deer 2018-11-08 05:17:24	G340-Red_deer-33
1542	full	G340	Red_deer	2018-11-08 05:18:42	78	0	G340 Red_deer 2018-11-08 05:18:42	G340-Red_deer-33
1543	full	G340	Red_deer	2018-11-08 05:18:50	8	0	G340 Red_deer 2018-11-08 05:18:50	G340-Red_deer-33
1544	full	G340	Red_deer	2018-11-08 05:20:12	82	0	G340 Red_deer 2018-11-08 05:20:12	G340-Red_deer-33
1545	full	G340	Red_deer	2018-11-08 05:21:56	104	0	G340 Red_deer 2018-11-08 05:21:56	G340-Red_deer-33
1546	full	G340	Red_deer	2018-11-11 23:55:06	NA	0	G340 Red_deer 2018-11-11 23:55:06	G340-Red_deer-34
1547	full	G340	Red_deer	2018-11-11 23:56:53	107	0	G340 Red_deer 2018-11-11 23:56:53	G340-Red_deer-34
1548	full	G340	Red_deer	2018-11-11 23:57:07	14	0	G340 Red_deer 2018-11-11 23:57:07	G340-Red_deer-34
1549	full	G340	Red_deer	2018-11-11 23:57:15	8	0	G340 Red_deer 2018-11-11 23:57:15	G340-Red_deer-34
1550	full	G340	Red_deer	2018-11-11 23:57:29	14	0	G340 Red_deer 2018-11-11 23:57:29	G340-Red_deer-34
1551	full	G340	Red_deer	2018-11-11 23:57:39	10	0	G340 Red_deer 2018-11-11 23:57:39	G340-Red_deer-34
1552	full	G340	Red_deer	2018-11-14 16:37:42	NA	5	G340 Red_deer 2018-11-14 16:37:42	G340-Red_deer-35
1553	full	G340	Red_deer	2018-11-14 16:38:11	29	5	G340 Red_deer 2018-11-14 16:38:11	G340-Red_deer-35
1554	full	G340	Red_deer	2018-11-14 16:38:20	9	5	G340 Red_deer 2018-11-14 16:38:20	G340-Red_deer-35
1555	full	G340	Red_deer	2018-11-14 16:39:52	92	5	G340 Red_deer 2018-11-14 16:39:52	G340-Red_deer-35
1556	full	G340	Red_deer	2018-11-14 16:44:27	275	5	G340 Red_deer 2018-11-14 16:44:27	G340-Red_deer-35
1557	full	G340	Red_deer	2018-11-14 16:44:38	11	5	G340 Red_deer 2018-11-14 16:44:38	G340-Red_deer-35
1558	full	G340	Red_deer	2018-11-14 16:44:51	13	5	G340 Red_deer 2018-11-14 16:44:51	G340-Red_deer-35
1559	full	G340	Red_deer	2018-11-14 16:45:00	9	5	G340 Red_deer 2018-11-14 16:45:00	G340-Red_deer-35
1560	full	G340	Red_deer	2018-11-14 23:03:12	NA	4	G340 Red_deer 2018-11-14 23:03:12	G340-Red_deer-36
1561	full	G340	Red_deer	2018-11-14 23:03:27	15	4	G340 Red_deer 2018-11-14 23:03:27	G340-Red_deer-36
1562	full	G340	Red_deer	2018-11-14 23:06:17	170	4	G340 Red_deer 2018-11-14 23:06:17	G340-Red_deer-36
1563	full	G340	Red_deer	2018-11-14 23:06:26	9	4	G340 Red_deer 2018-11-14 23:06:26	G340-Red_deer-36
1564	full	G340	Red_deer	2018-11-14 23:07:14	48	4	G340 Red_deer 2018-11-14 23:07:14	G340-Red_deer-36
1565	full	G340	Red_deer	2018-11-14 23:07:30	16	4	G340 Red_deer 2018-11-14 23:07:30	G340-Red_deer-36
1566	full	G340	Red_deer	2018-11-14 23:10:38	188	4	G340 Red_deer 2018-11-14 23:10:38	G340-Red_deer-36
1567	full	G340	Red_deer	2018-11-18 08:09:46	NA	0	G340 Red_deer 2018-11-18 08:09:46	G340-Red_deer-37
1568	full	G340	Red_deer	2019-05-17 19:37:59	NA	0	G340 Red_deer 2019-05-17 19:37:59	G340-Red_deer-38
1569	full	G340	Red_deer	2019-05-17 19:38:14	15	0	G340 Red_deer 2019-05-17 19:38:14	G340-Red_deer-38
1570	full	G340	Red_deer	2019-05-18 16:15:05	NA	1	G340 Red_deer 2019-05-18 16:15:05	G340-Red_deer-39
1571	full	G340	Red_deer	2019-05-18 16:15:20	15	1	G340 Red_deer 2019-05-18 16:15:20	G340-Red_deer-39
1572	full	G340	Red_deer	2019-05-24 02:42:12	NA	1	G340 Red_deer 2019-05-24 02:42:12	G340-Red_deer-40
1573	full	G340	Red_deer	2019-05-24 02:42:21	9	1	G340 Red_deer 2019-05-24 02:42:21	G340-Red_deer-40
1574	full	G340	Red_deer	2019-05-24 02:42:30	9	1	G340 Red_deer 2019-05-24 02:42:30	G340-Red_deer-40
1575	full	G340	Red_deer	2019-05-24 02:42:38	8	1	G340 Red_deer 2019-05-24 02:42:38	G340-Red_deer-40
1576	full	G340	Red_deer	2019-05-24 02:42:47	9	1	G340 Red_deer 2019-05-24 02:42:47	G340-Red_deer-40
1577	full	G340	Red_deer	2019-05-24 02:42:55	8	1	G340 Red_deer 2019-05-24 02:42:55	G340-Red_deer-40
1578	full	G340	Red_deer	2019-05-24 02:43:03	8	1	G340 Red_deer 2019-05-24 02:43:03	G340-Red_deer-40
1579	full	G340	Red_deer	2019-05-24 02:43:11	8	1	G340 Red_deer 2019-05-24 02:43:11	G340-Red_deer-40
1580	full	G340	Red_deer	2019-05-24 02:43:19	8	1	G340 Red_deer 2019-05-24 02:43:19	G340-Red_deer-40
1581	full	G340	Red_deer	2019-05-24 02:43:27	8	1	G340 Red_deer 2019-05-24 02:43:27	G340-Red_deer-40
1582	full	G340	Red_deer	2019-05-24 02:43:37	10	1	G340 Red_deer 2019-05-24 02:43:37	G340-Red_deer-40
1583	full	G340	Red_deer	2019-05-24 02:43:46	9	1	G340 Red_deer 2019-05-24 02:43:46	G340-Red_deer-40
1584	full	G340	Red_deer	2019-05-24 02:43:55	9	1	G340 Red_deer 2019-05-24 02:43:55	G340-Red_deer-40
1585	full	G340	Red_deer	2019-05-24 02:44:05	10	1	G340 Red_deer 2019-05-24 02:44:05	G340-Red_deer-40
1586	full	G340	Red_deer	2019-05-24 02:44:16	11	1	G340 Red_deer 2019-05-24 02:44:16	G340-Red_deer-40
1587	full	G340	Red_deer	2019-05-24 02:44:38	22	1	G340 Red_deer 2019-05-24 02:44:38	G340-Red_deer-40
1588	full	G340	Red_deer	2019-05-24 02:44:47	9	1	G340 Red_deer 2019-05-24 02:44:47	G340-Red_deer-40
1589	full	G340	Red_deer	2019-05-24 02:44:57	10	1	G340 Red_deer 2019-05-24 02:44:57	G340-Red_deer-40
1590	full	G340	Red_deer	2019-05-24 02:45:06	9	1	G340 Red_deer 2019-05-24 02:45:06	G340-Red_deer-40
1591	full	G340	Red_deer	2019-05-24 02:45:26	20	1	G340 Red_deer 2019-05-24 02:45:26	G340-Red_deer-40
1592	full	G340	Red_deer	2019-05-24 02:45:43	17	1	G340 Red_deer 2019-05-24 02:45:43	G340-Red_deer-40
1593	full	G340	Red_deer	2019-05-24 02:46:04	21	1	G340 Red_deer 2019-05-24 02:46:04	G340-Red_deer-40
1594	full	G340	Red_deer	2019-05-24 02:46:13	9	1	G340 Red_deer 2019-05-24 02:46:13	G340-Red_deer-40
1595	full	G340	Red_deer	2019-05-24 02:46:22	9	1	G340 Red_deer 2019-05-24 02:46:22	G340-Red_deer-40
1596	full	G340	Red_deer	2019-05-24 02:46:33	11	1	G340 Red_deer 2019-05-24 02:46:33	G340-Red_deer-40
1597	full	G340	Red_deer	2019-05-24 02:46:49	16	1	G340 Red_deer 2019-05-24 02:46:49	G340-Red_deer-40
1598	full	G340	Red_deer	2019-05-24 03:01:25	NA	0	G340 Red_deer 2019-05-24 03:01:25	G340-Red_deer-41
1599	full	G340	Red_deer	2019-05-24 03:01:42	17	0	G340 Red_deer 2019-05-24 03:01:42	G340-Red_deer-41
1600	full	G340	Red_deer	2019-05-24 03:01:52	10	0	G340 Red_deer 2019-05-24 03:01:52	G340-Red_deer-41
1601	full	G340	Red_deer	2019-05-25 17:41:32	NA	0	G340 Red_deer 2019-05-25 17:41:32	G340-Red_deer-42
1602	full	G340	Red_deer	2019-05-25 17:41:57	25	0	G340 Red_deer 2019-05-25 17:41:57	G340-Red_deer-42
1603	full	G340	Red_deer	2019-05-26 04:01:12	NA	2	G340 Red_deer 2019-05-26 04:01:12	G340-Red_deer-43
1604	full	G340	Red_deer	2019-05-26 04:01:27	15	2	G340 Red_deer 2019-05-26 04:01:27	G340-Red_deer-43
1605	full	G340	Red_deer	2019-05-26 04:01:40	13	2	G340 Red_deer 2019-05-26 04:01:40	G340-Red_deer-43
1606	full	G340	Red_deer	2019-05-26 04:01:50	10	2	G340 Red_deer 2019-05-26 04:01:50	G340-Red_deer-43
1607	full	G340	Red_deer	2019-05-26 04:01:59	9	2	G340 Red_deer 2019-05-26 04:01:59	G340-Red_deer-43
1608	full	G340	Red_deer	2019-05-26 04:02:09	10	2	G340 Red_deer 2019-05-26 04:02:09	G340-Red_deer-43
1609	full	G340	Red_deer	2019-05-27 18:54:22	NA	0	G340 Red_deer 2019-05-27 18:54:22	G340-Red_deer-44
1610	full	G340	Red_deer	2019-05-28 07:56:39	NA	0	G340 Red_deer 2019-05-28 07:56:39	G340-Red_deer-45
1611	full	G340	Red_deer	2019-05-28 08:02:45	NA	2	G340 Red_deer 2019-05-28 08:02:45	G340-Red_deer-46
1612	full	G340	Red_deer	2019-05-28 08:03:17	32	2	G340 Red_deer 2019-05-28 08:03:17	G340-Red_deer-46
1613	full	G340	Red_deer	2019-05-28 08:03:39	22	2	G340 Red_deer 2019-05-28 08:03:39	G340-Red_deer-46
1614	full	G340	Red_deer	2019-05-28 08:04:09	30	2	G340 Red_deer 2019-05-28 08:04:09	G340-Red_deer-46
1615	full	G340	Red_deer	2019-05-28 08:04:26	17	2	G340 Red_deer 2019-05-28 08:04:26	G340-Red_deer-46
1616	full	G340	Red_deer	2019-05-28 08:04:45	19	2	G340 Red_deer 2019-05-28 08:04:45	G340-Red_deer-46
1617	full	G340	Red_deer	2019-05-28 08:05:03	18	2	G340 Red_deer 2019-05-28 08:05:03	G340-Red_deer-46
1618	full	G340	Red_deer	2019-05-28 08:05:13	10	2	G340 Red_deer 2019-05-28 08:05:13	G340-Red_deer-46
1619	full	G340	Red_deer	2019-05-28 08:05:35	22	2	G340 Red_deer 2019-05-28 08:05:35	G340-Red_deer-46
1620	full	G340	Red_deer	2019-05-28 08:06:13	38	2	G340 Red_deer 2019-05-28 08:06:13	G340-Red_deer-46
1621	full	G340	Red_deer	2019-05-30 05:06:48	NA	0	G340 Red_deer 2019-05-30 05:06:48	G340-Red_deer-47
1622	full	G340	Red_deer	2019-05-30 05:18:31	NA	0	G340 Red_deer 2019-05-30 05:18:31	G340-Red_deer-48
1623	full	G340	Red_deer	2019-05-30 05:18:39	8	0	G340 Red_deer 2019-05-30 05:18:39	G340-Red_deer-48
1624	full	G340	Red_deer	2019-05-30 05:18:47	8	0	G340 Red_deer 2019-05-30 05:18:47	G340-Red_deer-48
1625	full	G340	Red_deer	2019-05-30 05:20:00	73	0	G340 Red_deer 2019-05-30 05:20:00	G340-Red_deer-48
1626	full	G340	Red_deer	2019-05-30 05:20:08	8	0	G340 Red_deer 2019-05-30 05:20:08	G340-Red_deer-48
1627	full	G340	Red_deer	2019-05-30 05:20:16	8	0	G340 Red_deer 2019-05-30 05:20:16	G340-Red_deer-48
1628	full	G340	Red_deer	2019-05-31 04:16:15	NA	0	G340 Red_deer 2019-05-31 04:16:15	G340-Red_deer-49
1629	full	G340	Red_deer	2019-05-31 04:22:28	NA	0	G340 Red_deer 2019-05-31 04:22:28	G340-Red_deer-50
1630	full	G340	Red_deer	2019-05-31 04:22:37	9	0	G340 Red_deer 2019-05-31 04:22:37	G340-Red_deer-50
1631	full	G340	Red_deer	2019-05-31 04:22:45	8	0	G340 Red_deer 2019-05-31 04:22:45	G340-Red_deer-50
1632	full	G340	Red_deer	2019-05-31 04:22:53	8	0	G340 Red_deer 2019-05-31 04:22:53	G340-Red_deer-50
1633	full	G340	Red_deer	2019-05-31 04:23:01	8	0	G340 Red_deer 2019-05-31 04:23:01	G340-Red_deer-50
1634	full	G340	Red_deer	2019-05-31 04:23:09	8	0	G340 Red_deer 2019-05-31 04:23:09	G340-Red_deer-50
1635	full	G340	Red_deer	2019-05-31 04:23:19	10	0	G340 Red_deer 2019-05-31 04:23:19	G340-Red_deer-50
1636	full	G340	Red_deer	2019-05-31 04:23:32	13	0	G340 Red_deer 2019-05-31 04:23:32	G340-Red_deer-50
1637	full	G340	Red_deer	2019-05-31 04:24:17	45	0	G340 Red_deer 2019-05-31 04:24:17	G340-Red_deer-50
1638	full	G340	Red_deer	2019-05-31 04:24:26	9	0	G340 Red_deer 2019-05-31 04:24:26	G340-Red_deer-50
1639	full	G340	Red_deer	2019-05-31 04:24:42	16	0	G340 Red_deer 2019-05-31 04:24:42	G340-Red_deer-50
1640	full	G340	Red_deer	2019-05-31 04:24:51	9	0	G340 Red_deer 2019-05-31 04:24:51	G340-Red_deer-50
1641	full	G340	Red_deer	2019-05-31 04:25:00	9	0	G340 Red_deer 2019-05-31 04:25:00	G340-Red_deer-50
1642	full	G340	Red_deer	2019-06-04 01:33:11	NA	0	G340 Red_deer 2019-06-04 01:33:11	G340-Red_deer-51
1643	full	G340	Red_deer	2019-06-04 01:43:06	NA	2	G340 Red_deer 2019-06-04 01:43:06	G340-Red_deer-52
1644	full	G340	Red_deer	2019-06-04 01:44:05	59	2	G340 Red_deer 2019-06-04 01:44:05	G340-Red_deer-52
1645	full	G340	Red_deer	2019-06-04 01:45:06	61	2	G340 Red_deer 2019-06-04 01:45:06	G340-Red_deer-52
1646	full	G340	Red_deer	2019-06-04 01:45:15	9	2	G340 Red_deer 2019-06-04 01:45:15	G340-Red_deer-52
1647	full	G340	Red_deer	2019-06-04 01:45:25	10	2	G340 Red_deer 2019-06-04 01:45:25	G340-Red_deer-52
1648	full	G340	Red_deer	2019-06-04 01:45:55	30	2	G340 Red_deer 2019-06-04 01:45:55	G340-Red_deer-52
1649	full	G340	Red_deer	2019-06-04 01:46:25	30	2	G340 Red_deer 2019-06-04 01:46:25	G340-Red_deer-52
1650	full	G340	Red_deer	2019-06-04 01:46:35	10	2	G340 Red_deer 2019-06-04 01:46:35	G340-Red_deer-52
1651	full	G340	Red_deer	2019-06-04 01:46:44	9	2	G340 Red_deer 2019-06-04 01:46:44	G340-Red_deer-52
1652	full	G340	Red_deer	2019-06-04 01:46:52	8	2	G340 Red_deer 2019-06-04 01:46:52	G340-Red_deer-52
1653	full	G340	Red_deer	2019-06-04 01:47:04	12	2	G340 Red_deer 2019-06-04 01:47:04	G340-Red_deer-52
1654	full	G340	Red_deer	2019-06-04 03:40:33	NA	0	G340 Red_deer 2019-06-04 03:40:33	G340-Red_deer-53
1655	full	G340	Red_deer	2019-06-04 03:40:54	21	0	G340 Red_deer 2019-06-04 03:40:54	G340-Red_deer-53
1656	full	G340	Red_deer	2019-06-04 03:44:31	217	0	G340 Red_deer 2019-06-04 03:44:31	G340-Red_deer-53
1657	full	G340	Red_deer	2019-06-07 23:53:27	NA	0	G340 Red_deer 2019-06-07 23:53:27	G340-Red_deer-54
1658	full	G340	Red_deer	2019-06-07 23:53:58	31	0	G340 Red_deer 2019-06-07 23:53:58	G340-Red_deer-54
1659	full	G340	Red_deer	2019-06-07 23:54:07	9	0	G340 Red_deer 2019-06-07 23:54:07	G340-Red_deer-54
1660	full	G340	Red_deer	2019-06-07 23:54:29	22	0	G340 Red_deer 2019-06-07 23:54:29	G340-Red_deer-54
1661	full	G340	Red_deer	2019-06-07 23:55:44	75	0	G340 Red_deer 2019-06-07 23:55:44	G340-Red_deer-54
1662	full	G340	Red_deer	2019-06-07 23:56:13	29	0	G340 Red_deer 2019-06-07 23:56:13	G340-Red_deer-54
1663	full	G340	Red_deer	2019-06-07 23:56:27	14	0	G340 Red_deer 2019-06-07 23:56:27	G340-Red_deer-54
1664	full	G340	Red_deer	2019-06-08 21:29:29	NA	0	G340 Red_deer 2019-06-08 21:29:29	G340-Red_deer-55
1665	full	G340	Red_deer	2019-06-09 20:50:23	NA	0	G340 Red_deer 2019-06-09 20:50:23	G340-Red_deer-56
1666	full	G340	Red_deer	2019-06-09 20:51:46	83	0	G340 Red_deer 2019-06-09 20:51:46	G340-Red_deer-56
1667	full	G340	Red_deer	2019-06-09 22:06:41	NA	0	G340 Red_deer 2019-06-09 22:06:41	G340-Red_deer-57
1668	full	G340	Red_deer	2019-06-11 22:30:46	NA	1	G340 Red_deer 2019-06-11 22:30:46	G340-Red_deer-58
1669	full	G340	Red_deer	2019-06-11 22:31:41	55	1	G340 Red_deer 2019-06-11 22:31:41	G340-Red_deer-58
1670	full	G340	Red_deer	2019-06-12 21:05:46	NA	0	G340 Red_deer 2019-06-12 21:05:46	G340-Red_deer-59
1671	full	G340	Red_deer	2019-06-12 21:06:31	45	0	G340 Red_deer 2019-06-12 21:06:31	G340-Red_deer-59
1672	full	G340	Red_deer	2019-06-12 21:08:08	97	0	G340 Red_deer 2019-06-12 21:08:08	G340-Red_deer-59
1673	full	G340	Red_deer	2019-06-18 04:14:49	NA	0	G340 Red_deer 2019-06-18 04:14:49	G340-Red_deer-60
1674	full	G340	Red_deer	2019-06-18 04:14:58	9	0	G340 Red_deer 2019-06-18 04:14:58	G340-Red_deer-60
1675	full	G340	Red_deer	2019-06-18 04:16:22	84	0	G340 Red_deer 2019-06-18 04:16:22	G340-Red_deer-60
1676	full	G340	Red_deer	2019-06-18 17:39:28	NA	0	G340 Red_deer 2019-06-18 17:39:28	G340-Red_deer-61
1677	full	G340	Red_deer	2019-06-20 13:53:02	NA	4	G340 Red_deer 2019-06-20 13:53:02	G340-Red_deer-62
1678	full	G340	Red_deer	2019-06-20 13:53:11	9	4	G340 Red_deer 2019-06-20 13:53:11	G340-Red_deer-62
1679	full	G340	Red_deer	2019-06-20 13:53:20	9	4	G340 Red_deer 2019-06-20 13:53:20	G340-Red_deer-62
1680	full	G340	Red_deer	2019-06-20 13:53:30	10	4	G340 Red_deer 2019-06-20 13:53:30	G340-Red_deer-62
1681	full	G340	Red_deer	2019-06-20 13:53:39	9	4	G340 Red_deer 2019-06-20 13:53:39	G340-Red_deer-62
1682	full	G340	Red_deer	2019-06-20 13:53:48	9	4	G340 Red_deer 2019-06-20 13:53:48	G340-Red_deer-62
1683	full	G340	Red_deer	2019-06-20 13:53:57	9	4	G340 Red_deer 2019-06-20 13:53:57	G340-Red_deer-62
1684	full	G340	Red_deer	2019-06-20 13:54:07	10	4	G340 Red_deer 2019-06-20 13:54:07	G340-Red_deer-62
1685	full	G340	Red_deer	2019-06-20 13:54:17	10	4	G340 Red_deer 2019-06-20 13:54:17	G340-Red_deer-62
1686	full	G340	Red_deer	2019-06-20 13:54:27	10	4	G340 Red_deer 2019-06-20 13:54:27	G340-Red_deer-62
1687	full	G340	Red_deer	2019-06-20 13:54:36	9	4	G340 Red_deer 2019-06-20 13:54:36	G340-Red_deer-62
1688	full	G340	Red_deer	2019-06-20 13:54:48	12	4	G340 Red_deer 2019-06-20 13:54:48	G340-Red_deer-62
1689	full	G340	Red_deer	2019-06-20 13:54:58	10	4	G340 Red_deer 2019-06-20 13:54:58	G340-Red_deer-62
1690	full	G340	Red_deer	2019-06-20 13:55:07	9	4	G340 Red_deer 2019-06-20 13:55:07	G340-Red_deer-62
1691	full	G340	Red_deer	2019-06-20 13:55:16	9	4	G340 Red_deer 2019-06-20 13:55:16	G340-Red_deer-62
1692	full	G340	Red_deer	2019-06-20 13:55:25	9	4	G340 Red_deer 2019-06-20 13:55:25	G340-Red_deer-62
1693	full	G340	Red_deer	2019-06-20 13:55:35	10	4	G340 Red_deer 2019-06-20 13:55:35	G340-Red_deer-62
1694	full	G340	Red_deer	2019-06-20 13:55:45	10	4	G340 Red_deer 2019-06-20 13:55:45	G340-Red_deer-62
1695	full	G340	Red_deer	2019-06-20 13:55:54	9	4	G340 Red_deer 2019-06-20 13:55:54	G340-Red_deer-62
1696	full	G340	Red_deer	2019-06-20 13:56:13	19	4	G340 Red_deer 2019-06-20 13:56:13	G340-Red_deer-62
1697	full	G340	Red_deer	2019-06-20 13:56:23	10	4	G340 Red_deer 2019-06-20 13:56:23	G340-Red_deer-62
1698	full	G340	Red_deer	2019-06-20 13:56:32	9	4	G340 Red_deer 2019-06-20 13:56:32	G340-Red_deer-62
1699	full	G340	Red_deer	2019-06-20 13:56:41	9	4	G340 Red_deer 2019-06-20 13:56:41	G340-Red_deer-62
1700	full	G340	Red_deer	2019-06-23 19:11:48	NA	0	G340 Red_deer 2019-06-23 19:11:48	G340-Red_deer-63
1701	full	G340	Red_deer	2019-06-23 19:45:20	NA	0	G340 Red_deer 2019-06-23 19:45:20	G340-Red_deer-64
1702	full	G340	Red_deer	2019-06-24 21:14:42	NA	0	G340 Red_deer 2019-06-24 21:14:42	G340-Red_deer-65
1703	full	G340	Red_deer	2019-06-24 21:14:54	12	0	G340 Red_deer 2019-06-24 21:14:54	G340-Red_deer-65
1704	full	G340	Red_deer	2019-06-24 21:15:05	11	0	G340 Red_deer 2019-06-24 21:15:05	G340-Red_deer-65
1705	full	G340	Red_deer	2019-06-25 00:30:29	NA	2	G340 Red_deer 2019-06-25 00:30:29	G340-Red_deer-66
1706	full	G340	Red_deer	2019-06-25 00:31:05	36	2	G340 Red_deer 2019-06-25 00:31:05	G340-Red_deer-66
1707	full	G340	Red_deer	2019-06-25 00:31:41	36	2	G340 Red_deer 2019-06-25 00:31:41	G340-Red_deer-66
1708	full	G340	Red_deer	2019-06-25 00:31:54	13	2	G340 Red_deer 2019-06-25 00:31:54	G340-Red_deer-66
1709	full	G340	Red_deer	2019-06-29 02:58:18	NA	1	G340 Red_deer 2019-06-29 02:58:18	G340-Red_deer-67
1710	full	G340	Red_deer	2019-06-29 03:00:32	134	1	G340 Red_deer 2019-06-29 03:00:32	G340-Red_deer-67
1711	full	G340	Red_deer	2019-06-29 03:29:11	NA	1	G340 Red_deer 2019-06-29 03:29:11	G340-Red_deer-68
1712	full	G340	Red_deer	2019-06-29 03:29:23	12	1	G340 Red_deer 2019-06-29 03:29:23	G340-Red_deer-68
1713	full	G340	Red_deer	2019-06-29 03:29:33	10	1	G340 Red_deer 2019-06-29 03:29:33	G340-Red_deer-68
1714	full	G340	Red_deer	2019-06-29 03:29:43	10	1	G340 Red_deer 2019-06-29 03:29:43	G340-Red_deer-68
1715	full	G340	Red_deer	2019-06-29 03:29:53	10	1	G340 Red_deer 2019-06-29 03:29:53	G340-Red_deer-68
1716	full	G340	Red_deer	2019-06-29 03:30:02	9	1	G340 Red_deer 2019-06-29 03:30:02	G340-Red_deer-68
1717	full	G340	Red_deer	2019-06-29 03:30:12	10	1	G340 Red_deer 2019-06-29 03:30:12	G340-Red_deer-68
1718	full	G340	Red_deer	2019-06-29 03:45:55	NA	0	G340 Red_deer 2019-06-29 03:45:55	G340-Red_deer-69
1719	full	G340	Red_deer	2019-06-30 02:40:38	NA	0	G340 Red_deer 2019-06-30 02:40:38	G340-Red_deer-70
1720	full	G340	Red_deer	2019-06-30 02:40:56	18	0	G340 Red_deer 2019-06-30 02:40:56	G340-Red_deer-70
1721	full	G340	Red_deer	2019-06-30 02:41:11	15	0	G340 Red_deer 2019-06-30 02:41:11	G340-Red_deer-70
1722	full	G340	Red_deer	2019-06-30 02:41:30	19	0	G340 Red_deer 2019-06-30 02:41:30	G340-Red_deer-70
1723	full	G340	Red_deer	2019-06-30 20:47:02	NA	0	G340 Red_deer 2019-06-30 20:47:02	G340-Red_deer-71
1724	full	G340	Red_deer	2019-07-03 03:22:11	NA	0	G340 Red_deer 2019-07-03 03:22:11	G340-Red_deer-72
1725	full	G340	Red_deer	2019-07-03 03:22:23	12	0	G340 Red_deer 2019-07-03 03:22:23	G340-Red_deer-72
1726	full	G340	Red_deer	2019-07-03 03:22:34	11	0	G340 Red_deer 2019-07-03 03:22:34	G340-Red_deer-72
1727	full	G340	Red_deer	2019-07-03 03:22:44	10	0	G340 Red_deer 2019-07-03 03:22:44	G340-Red_deer-72
1728	full	G340	Red_deer	2019-07-03 03:22:54	10	0	G340 Red_deer 2019-07-03 03:22:54	G340-Red_deer-72
1729	full	G340	Red_deer	2019-07-03 03:23:04	10	0	G340 Red_deer 2019-07-03 03:23:04	G340-Red_deer-72
1730	full	G340	Red_deer	2019-07-03 03:23:14	10	0	G340 Red_deer 2019-07-03 03:23:14	G340-Red_deer-72
1731	full	G340	Red_deer	2019-07-03 03:23:24	10	0	G340 Red_deer 2019-07-03 03:23:24	G340-Red_deer-72
1732	full	G340	Red_deer	2019-07-03 03:23:34	10	0	G340 Red_deer 2019-07-03 03:23:34	G340-Red_deer-72
1733	full	G340	Red_deer	2019-07-03 03:23:44	10	0	G340 Red_deer 2019-07-03 03:23:44	G340-Red_deer-72
1734	full	G340	Red_deer	2019-07-03 03:23:54	10	0	G340 Red_deer 2019-07-03 03:23:54	G340-Red_deer-72
1735	full	G340	Red_deer	2019-07-03 03:24:06	12	0	G340 Red_deer 2019-07-03 03:24:06	G340-Red_deer-72
1736	full	G340	Red_deer	2019-07-03 03:24:18	12	0	G340 Red_deer 2019-07-03 03:24:18	G340-Red_deer-72
1737	full	G340	Red_deer	2019-07-03 03:25:02	44	0	G340 Red_deer 2019-07-03 03:25:02	G340-Red_deer-72
1738	full	G340	Red_deer	2019-07-03 03:25:30	28	0	G340 Red_deer 2019-07-03 03:25:30	G340-Red_deer-72
1739	full	G340	Red_deer	2019-07-03 03:30:50	NA	0	G340 Red_deer 2019-07-03 03:30:50	G340-Red_deer-73
1740	full	G340	Red_deer	2019-07-03 03:31:00	10	0	G340 Red_deer 2019-07-03 03:31:00	G340-Red_deer-73
1741	full	G340	Red_deer	2019-07-03 03:31:11	11	0	G340 Red_deer 2019-07-03 03:31:11	G340-Red_deer-73
1742	full	G340	Red_deer	2019-07-03 03:31:23	12	0	G340 Red_deer 2019-07-03 03:31:23	G340-Red_deer-73
1743	full	G340	Red_deer	2019-07-03 03:31:40	17	0	G340 Red_deer 2019-07-03 03:31:40	G340-Red_deer-73
1744	full	G340	Red_deer	2019-07-03 03:31:50	10	0	G340 Red_deer 2019-07-03 03:31:50	G340-Red_deer-73
1745	full	G340	Red_deer	2019-07-03 06:28:56	NA	0	G340 Red_deer 2019-07-03 06:28:56	G340-Red_deer-74
1746	full	G340	Red_deer	2019-07-08 04:12:34	NA	0	G340 Red_deer 2019-07-08 04:12:34	G340-Red_deer-75
1747	full	G340	Red_deer	2019-07-08 04:17:30	296	0	G340 Red_deer 2019-07-08 04:17:30	G340-Red_deer-75
1748	full	G340	Red_deer	2019-07-08 19:57:30	NA	0	G340 Red_deer 2019-07-08 19:57:30	G340-Red_deer-76
1749	full	G340	Red_deer	2019-07-08 19:59:56	146	0	G340 Red_deer 2019-07-08 19:59:56	G340-Red_deer-76
1750	full	G340	Red_deer	2019-07-10 03:36:40	NA	2	G340 Red_deer 2019-07-10 03:36:40	G340-Red_deer-77
1751	full	G340	Red_deer	2019-07-10 03:36:52	12	2	G340 Red_deer 2019-07-10 03:36:52	G340-Red_deer-77
1752	full	G340	Red_deer	2019-07-10 03:37:41	49	2	G340 Red_deer 2019-07-10 03:37:41	G340-Red_deer-77
1753	full	G340	Red_deer	2019-07-10 03:37:52	11	2	G340 Red_deer 2019-07-10 03:37:52	G340-Red_deer-77
1754	full	G340	Red_deer	2019-07-10 03:38:02	10	2	G340 Red_deer 2019-07-10 03:38:02	G340-Red_deer-77
1755	full	G340	Red_deer	2019-07-10 03:38:12	10	2	G340 Red_deer 2019-07-10 03:38:12	G340-Red_deer-77
1756	full	G340	Red_deer	2019-07-10 03:38:22	10	2	G340 Red_deer 2019-07-10 03:38:22	G340-Red_deer-77
1757	full	G340	Red_deer	2019-07-10 03:38:32	10	2	G340 Red_deer 2019-07-10 03:38:32	G340-Red_deer-77
1758	full	G340	Red_deer	2019-07-10 03:38:42	10	2	G340 Red_deer 2019-07-10 03:38:42	G340-Red_deer-77
1759	full	G340	Red_deer	2019-07-10 03:38:53	11	2	G340 Red_deer 2019-07-10 03:38:53	G340-Red_deer-77
1760	full	G340	Red_deer	2019-07-10 03:39:03	10	2	G340 Red_deer 2019-07-10 03:39:03	G340-Red_deer-77
1761	full	G340	Red_deer	2019-07-10 03:39:13	10	2	G340 Red_deer 2019-07-10 03:39:13	G340-Red_deer-77
1762	full	G340	Red_deer	2019-07-10 03:39:24	11	2	G340 Red_deer 2019-07-10 03:39:24	G340-Red_deer-77
1763	full	G340	Red_deer	2019-07-10 03:39:35	11	2	G340 Red_deer 2019-07-10 03:39:35	G340-Red_deer-77
1764	full	G340	Red_deer	2019-07-10 03:39:45	10	2	G340 Red_deer 2019-07-10 03:39:45	G340-Red_deer-77
1765	full	G340	Red_deer	2019-07-10 03:39:55	10	2	G340 Red_deer 2019-07-10 03:39:55	G340-Red_deer-77
1766	full	G340	Red_deer	2019-07-10 03:40:05	10	2	G340 Red_deer 2019-07-10 03:40:05	G340-Red_deer-77
1767	full	G340	Red_deer	2019-07-10 03:40:15	10	2	G340 Red_deer 2019-07-10 03:40:15	G340-Red_deer-77
1768	full	G340	Red_deer	2019-07-10 03:40:25	10	2	G340 Red_deer 2019-07-10 03:40:25	G340-Red_deer-77
1769	full	G340	Red_deer	2019-07-10 03:40:35	10	2	G340 Red_deer 2019-07-10 03:40:35	G340-Red_deer-77
1770	full	G340	Red_deer	2019-07-10 03:40:45	10	2	G340 Red_deer 2019-07-10 03:40:45	G340-Red_deer-77
1771	full	G340	Red_deer	2019-07-10 03:40:55	10	2	G340 Red_deer 2019-07-10 03:40:55	G340-Red_deer-77
1772	full	G340	Red_deer	2019-07-10 03:41:05	10	2	G340 Red_deer 2019-07-10 03:41:05	G340-Red_deer-77
1773	full	G340	Red_deer	2019-07-10 03:41:15	10	2	G340 Red_deer 2019-07-10 03:41:15	G340-Red_deer-77
1774	full	G340	Red_deer	2019-07-10 03:41:25	10	2	G340 Red_deer 2019-07-10 03:41:25	G340-Red_deer-77
1775	full	G340	Red_deer	2019-07-10 03:41:35	10	2	G340 Red_deer 2019-07-10 03:41:35	G340-Red_deer-77
1776	full	G340	Red_deer	2019-07-10 03:41:45	10	2	G340 Red_deer 2019-07-10 03:41:45	G340-Red_deer-77
1777	full	G340	Red_deer	2019-07-10 03:41:55	10	2	G340 Red_deer 2019-07-10 03:41:55	G340-Red_deer-77
1778	full	G340	Red_deer	2019-07-10 03:42:05	10	2	G340 Red_deer 2019-07-10 03:42:05	G340-Red_deer-77
1779	full	G340	Red_deer	2019-07-10 03:42:15	10	2	G340 Red_deer 2019-07-10 03:42:15	G340-Red_deer-77
1780	full	G340	Red_deer	2019-07-10 03:42:25	10	2	G340 Red_deer 2019-07-10 03:42:25	G340-Red_deer-77
1781	full	G340	Red_deer	2019-07-10 03:42:41	16	2	G340 Red_deer 2019-07-10 03:42:41	G340-Red_deer-77
1782	full	G340	Red_deer	2019-07-10 03:42:57	16	2	G340 Red_deer 2019-07-10 03:42:57	G340-Red_deer-77
1783	full	G340	Red_deer	2019-07-10 03:43:07	10	2	G340 Red_deer 2019-07-10 03:43:07	G340-Red_deer-77
1784	full	G340	Red_deer	2019-07-10 03:43:17	10	2	G340 Red_deer 2019-07-10 03:43:17	G340-Red_deer-77
1785	full	G340	Red_deer	2019-07-11 05:40:27	NA	0	G340 Red_deer 2019-07-11 05:40:27	G340-Red_deer-78
1786	full	G340	Red_deer	2019-07-11 05:40:37	10	0	G340 Red_deer 2019-07-11 05:40:37	G340-Red_deer-78
1787	full	G340	Red_deer	2019-07-14 18:07:15	NA	0	G340 Red_deer 2019-07-14 18:07:15	G340-Red_deer-79
1788	full	G340	Red_deer	2019-07-14 18:08:14	59	0	G340 Red_deer 2019-07-14 18:08:14	G340-Red_deer-79
1789	full	G340	Red_deer	2019-07-14 18:08:25	11	0	G340 Red_deer 2019-07-14 18:08:25	G340-Red_deer-79
1790	full	G340	Red_deer	2019-07-14 18:10:32	127	0	G340 Red_deer 2019-07-14 18:10:32	G340-Red_deer-79
1791	full	G340	Red_deer	2019-07-16 04:47:51	NA	13	G340 Red_deer 2019-07-16 04:47:51	G340-Red_deer-80
1792	full	G340	Red_deer	2019-07-16 04:48:34	43	13	G340 Red_deer 2019-07-16 04:48:34	G340-Red_deer-80
1793	full	G340	Red_deer	2019-07-16 04:49:48	74	13	G340 Red_deer 2019-07-16 04:49:48	G340-Red_deer-80
1794	full	G340	Red_deer	2019-07-16 04:49:59	11	13	G340 Red_deer 2019-07-16 04:49:59	G340-Red_deer-80
1795	full	G340	Red_deer	2019-07-16 04:50:10	11	13	G340 Red_deer 2019-07-16 04:50:10	G340-Red_deer-80
1796	full	G340	Red_deer	2019-07-16 04:50:20	10	13	G340 Red_deer 2019-07-16 04:50:20	G340-Red_deer-80
1797	full	G340	Red_deer	2019-07-16 04:50:30	10	13	G340 Red_deer 2019-07-16 04:50:30	G340-Red_deer-80
1798	full	G340	Red_deer	2019-07-16 04:50:41	11	13	G340 Red_deer 2019-07-16 04:50:41	G340-Red_deer-80
1799	full	G340	Red_deer	2019-07-16 04:52:22	101	13	G340 Red_deer 2019-07-16 04:52:22	G340-Red_deer-80
1800	full	G340	Red_deer	2019-07-16 04:52:33	11	13	G340 Red_deer 2019-07-16 04:52:33	G340-Red_deer-80
1801	full	G340	Red_deer	2019-07-16 04:52:49	16	13	G340 Red_deer 2019-07-16 04:52:49	G340-Red_deer-80
1802	full	G340	Red_deer	2019-07-16 04:53:01	12	13	G340 Red_deer 2019-07-16 04:53:01	G340-Red_deer-80
1803	full	G340	Red_deer	2019-07-16 04:53:14	13	13	G340 Red_deer 2019-07-16 04:53:14	G340-Red_deer-80
1804	full	G340	Red_deer	2019-07-16 04:53:25	11	13	G340 Red_deer 2019-07-16 04:53:25	G340-Red_deer-80
1805	full	G340	Red_deer	2019-07-16 04:53:36	11	13	G340 Red_deer 2019-07-16 04:53:36	G340-Red_deer-80
1806	full	G340	Red_deer	2019-07-16 04:53:46	10	13	G340 Red_deer 2019-07-16 04:53:46	G340-Red_deer-80
1807	full	G340	Red_deer	2019-07-16 04:53:56	10	13	G340 Red_deer 2019-07-16 04:53:56	G340-Red_deer-80
1808	full	G340	Red_deer	2019-07-16 04:54:06	10	13	G340 Red_deer 2019-07-16 04:54:06	G340-Red_deer-80
1809	full	G340	Red_deer	2019-07-16 04:54:38	32	13	G340 Red_deer 2019-07-16 04:54:38	G340-Red_deer-80
1810	full	G340	Red_deer	2019-07-16 04:54:53	15	13	G340 Red_deer 2019-07-16 04:54:53	G340-Red_deer-80
1811	full	G340	Red_deer	2019-07-17 00:08:02	NA	0	G340 Red_deer 2019-07-17 00:08:02	G340-Red_deer-81
1812	full	G340	Red_deer	2019-07-17 19:47:23	NA	0	G340 Red_deer 2019-07-17 19:47:23	G340-Red_deer-82
1813	full	G340	Red_deer	2019-07-17 19:48:13	50	0	G340 Red_deer 2019-07-17 19:48:13	G340-Red_deer-82
1814	full	G340	Red_deer	2019-07-17 19:48:29	16	0	G340 Red_deer 2019-07-17 19:48:29	G340-Red_deer-82
1815	full	G340	Red_deer	2019-07-17 19:48:40	11	0	G340 Red_deer 2019-07-17 19:48:40	G340-Red_deer-82
1816	full	G340	Red_deer	2019-07-17 19:49:13	33	0	G340 Red_deer 2019-07-17 19:49:13	G340-Red_deer-82
1817	full	G340	Red_deer	2019-07-17 19:49:35	22	0	G340 Red_deer 2019-07-17 19:49:35	G340-Red_deer-82
1818	full	G340	Red_deer	2019-07-17 19:49:51	16	0	G340 Red_deer 2019-07-17 19:49:51	G340-Red_deer-82
1819	full	G340	Red_deer	2019-07-17 19:50:03	12	0	G340 Red_deer 2019-07-17 19:50:03	G340-Red_deer-82
1820	full	G340	Red_deer	2019-07-17 19:50:15	12	0	G340 Red_deer 2019-07-17 19:50:15	G340-Red_deer-82
1821	full	G340	Red_deer	2019-07-17 19:50:27	12	0	G340 Red_deer 2019-07-17 19:50:27	G340-Red_deer-82
1822	full	G340	Red_deer	2019-07-17 19:50:39	12	0	G340 Red_deer 2019-07-17 19:50:39	G340-Red_deer-82
1823	full	G340	Red_deer	2019-07-18 00:25:31	NA	0	G340 Red_deer 2019-07-18 00:25:31	G340-Red_deer-83
1824	full	G340	Red_deer	2019-07-18 00:25:59	28	0	G340 Red_deer 2019-07-18 00:25:59	G340-Red_deer-83
1825	full	G340	Red_deer	2019-07-18 00:26:12	13	0	G340 Red_deer 2019-07-18 00:26:12	G340-Red_deer-83
1826	full	G340	Red_deer	2019-07-18 00:26:45	33	0	G340 Red_deer 2019-07-18 00:26:45	G340-Red_deer-83
1827	full	G340	Red_deer	2019-07-18 00:26:57	12	0	G340 Red_deer 2019-07-18 00:26:57	G340-Red_deer-83
1828	full	G340	Red_deer	2019-07-18 00:27:09	12	0	G340 Red_deer 2019-07-18 00:27:09	G340-Red_deer-83
1829	full	G340	Red_deer	2019-07-18 00:27:23	14	0	G340 Red_deer 2019-07-18 00:27:23	G340-Red_deer-83
1830	full	G340	Red_deer	2019-07-18 00:27:41	18	0	G340 Red_deer 2019-07-18 00:27:41	G340-Red_deer-83
1831	full	G340	Red_deer	2019-07-18 00:27:53	12	0	G340 Red_deer 2019-07-18 00:27:53	G340-Red_deer-83
1832	full	G340	Red_deer	2019-07-18 00:28:05	12	0	G340 Red_deer 2019-07-18 00:28:05	G340-Red_deer-83
1833	full	G340	Red_deer	2019-07-18 00:28:17	12	0	G340 Red_deer 2019-07-18 00:28:17	G340-Red_deer-83
1834	full	G340	Red_deer	2019-07-25 23:53:15	NA	1	G340 Red_deer 2019-07-25 23:53:15	G340-Red_deer-84
1835	full	G340	Red_deer	2019-07-27 01:13:18	NA	9	G340 Red_deer 2019-07-27 01:13:18	G340-Red_deer-85
1836	full	G340	Red_deer	2019-07-27 01:13:30	12	9	G340 Red_deer 2019-07-27 01:13:30	G340-Red_deer-85
1837	full	G340	Red_deer	2019-07-27 01:13:41	11	9	G340 Red_deer 2019-07-27 01:13:41	G340-Red_deer-85
1838	full	G340	Red_deer	2019-07-27 01:13:52	11	9	G340 Red_deer 2019-07-27 01:13:52	G340-Red_deer-85
1839	full	G340	Red_deer	2019-07-27 01:14:07	15	9	G340 Red_deer 2019-07-27 01:14:07	G340-Red_deer-85
1840	full	G340	Red_deer	2019-07-27 01:14:18	11	9	G340 Red_deer 2019-07-27 01:14:18	G340-Red_deer-85
1841	full	G340	Red_deer	2019-07-27 01:14:30	12	9	G340 Red_deer 2019-07-27 01:14:30	G340-Red_deer-85
1842	full	G340	Red_deer	2019-07-27 01:14:41	11	9	G340 Red_deer 2019-07-27 01:14:41	G340-Red_deer-85
1843	full	G340	Red_deer	2019-07-27 01:14:52	11	9	G340 Red_deer 2019-07-27 01:14:52	G340-Red_deer-85
1844	full	G340	Red_deer	2019-07-27 01:15:32	40	9	G340 Red_deer 2019-07-27 01:15:32	G340-Red_deer-85
1845	full	G340	Red_deer	2019-07-27 01:15:49	17	9	G340 Red_deer 2019-07-27 01:15:49	G340-Red_deer-85
1846	full	G340	Red_deer	2019-07-27 01:16:01	12	9	G340 Red_deer 2019-07-27 01:16:01	G340-Red_deer-85
1847	full	G340	Red_deer	2019-07-28 01:23:47	NA	1	G340 Red_deer 2019-07-28 01:23:47	G340-Red_deer-86
1848	full	G340	Red_deer	2019-07-28 01:24:21	34	1	G340 Red_deer 2019-07-28 01:24:21	G340-Red_deer-86
1849	full	G340	Red_deer	2019-07-28 01:25:04	43	1	G340 Red_deer 2019-07-28 01:25:04	G340-Red_deer-86
1850	full	G340	Red_deer	2019-08-03 19:32:50	NA	1	G340 Red_deer 2019-08-03 19:32:50	G340-Red_deer-87
1851	full	G340	Red_deer	2019-08-03 19:33:49	59	1	G340 Red_deer 2019-08-03 19:33:49	G340-Red_deer-87
1852	full	G340	Red_deer	2019-08-03 19:35:19	90	1	G340 Red_deer 2019-08-03 19:35:19	G340-Red_deer-87
1853	full	G340	Red_deer	2019-08-08 08:56:39	NA	0	G340 Red_deer 2019-08-08 08:56:39	G340-Red_deer-88
1854	full	G340	Red_deer	2019-08-09 01:39:26	NA	0	G340 Red_deer 2019-08-09 01:39:26	G340-Red_deer-89
1855	full	G340	Red_deer	2019-08-09 19:46:37	NA	1	G340 Red_deer 2019-08-09 19:46:37	G340-Red_deer-90
1856	full	G340	Red_deer	2019-08-09 19:46:49	12	1	G340 Red_deer 2019-08-09 19:46:49	G340-Red_deer-90
1857	full	G342	Red_deer	2018-06-07 23:47:10	NA	3	G342 Red_deer 2018-06-07 23:47:10	G342-Red_deer-1
1858	full	G342	Red_deer	2018-06-07 23:47:20	10	3	G342 Red_deer 2018-06-07 23:47:20	G342-Red_deer-1
1859	full	G342	Red_deer	2018-06-07 23:47:45	25	3	G342 Red_deer 2018-06-07 23:47:45	G342-Red_deer-1
1860	full	G342	Red_deer	2018-06-07 23:48:29	44	3	G342 Red_deer 2018-06-07 23:48:29	G342-Red_deer-1
1861	full	G342	Red_deer	2018-06-07 23:48:56	27	3	G342 Red_deer 2018-06-07 23:48:56	G342-Red_deer-1
1862	full	G342	Red_deer	2018-09-23 00:36:49	NA	1	G342 Red_deer 2018-09-23 00:36:49	G342-Red_deer-2
1863	full	G342	Red_deer	2018-09-30 18:48:07	NA	1	G342 Red_deer 2018-09-30 18:48:07	G342-Red_deer-3
1864	full	G342	Red_deer	2018-09-30 18:48:24	17	1	G342 Red_deer 2018-09-30 18:48:24	G342-Red_deer-3
1865	full	G342	Red_deer	2018-10-08 03:01:11	NA	0	G342 Red_deer 2018-10-08 03:01:11	G342-Red_deer-4
1866	full	G342	Red_deer	2018-10-08 03:01:22	11	0	G342 Red_deer 2018-10-08 03:01:22	G342-Red_deer-4
1867	full	G342	Red_deer	2018-10-08 23:02:35	NA	1	G342 Red_deer 2018-10-08 23:02:35	G342-Red_deer-5
1868	full	G342	Red_deer	2018-10-13 21:47:30	NA	1	G342 Red_deer 2018-10-13 21:47:30	G342-Red_deer-6
1869	full	G342	Red_deer	2018-10-13 21:47:46	16	1	G342 Red_deer 2018-10-13 21:47:46	G342-Red_deer-6
1870	full	G342	Red_deer	2018-11-28 17:38:23	NA	1	G342 Red_deer 2018-11-28 17:38:23	G342-Red_deer-7
1871	full	G342	Red_deer	2018-12-06 07:42:14	NA	1	G342 Red_deer 2018-12-06 07:42:14	G342-Red_deer-8
1872	full	G342	Red_deer	2018-12-08 07:09:55	NA	4	G342 Red_deer 2018-12-08 07:09:55	G342-Red_deer-9
1873	full	G342	Red_deer	2018-12-08 07:10:03	8	4	G342 Red_deer 2018-12-08 07:10:03	G342-Red_deer-9
1874	full	G342	Red_deer	2018-12-08 07:12:35	152	4	G342 Red_deer 2018-12-08 07:12:35	G342-Red_deer-9
1875	full	G342	Red_deer	2018-12-08 07:12:50	15	4	G342 Red_deer 2018-12-08 07:12:50	G342-Red_deer-9
1876	full	G343	Red_deer	2018-06-13 06:09:14	NA	1	G343 Red_deer 2018-06-13 06:09:14	G343-Red_deer-1
1877	full	G343	Red_deer	2018-07-08 16:49:58	NA	0	G343 Red_deer 2018-07-08 16:49:58	G343-Red_deer-2
1878	full	G343	Red_deer	2018-07-08 16:50:07	9	0	G343 Red_deer 2018-07-08 16:50:07	G343-Red_deer-2
1879	full	G343	Red_deer	2018-07-08 16:50:16	9	0	G343 Red_deer 2018-07-08 16:50:16	G343-Red_deer-2
1880	full	G343	Red_deer	2018-07-08 16:52:29	133	0	G343 Red_deer 2018-07-08 16:52:29	G343-Red_deer-2
1881	full	G343	Red_deer	2018-07-08 16:53:08	39	0	G343 Red_deer 2018-07-08 16:53:08	G343-Red_deer-2
1882	full	G343	Red_deer	2018-07-08 16:53:16	8	0	G343 Red_deer 2018-07-08 16:53:16	G343-Red_deer-2
1883	full	G343	Red_deer	2018-07-08 16:53:26	10	0	G343 Red_deer 2018-07-08 16:53:26	G343-Red_deer-2
1884	full	G343	Red_deer	2018-11-20 16:55:10	NA	0	G343 Red_deer 2018-11-20 16:55:10	G343-Red_deer-3
1885	full	G343	Red_deer	2018-12-04 18:12:37	NA	0	G343 Red_deer 2018-12-04 18:12:37	G343-Red_deer-4
1886	full	G343	Red_deer	2018-12-04 18:13:25	48	0	G343 Red_deer 2018-12-04 18:13:25	G343-Red_deer-4
1887	full	G343	Red_deer	2018-12-04 18:13:48	23	0	G343 Red_deer 2018-12-04 18:13:48	G343-Red_deer-4
1888	full	G343	Red_deer	2018-12-04 18:14:16	28	0	G343 Red_deer 2018-12-04 18:14:16	G343-Red_deer-4
1889	full	G343	Red_deer	2018-12-04 18:14:26	10	0	G343 Red_deer 2018-12-04 18:14:26	G343-Red_deer-4
1890	full	G343	Red_deer	2019-06-25 09:58:55	NA	0	G343 Red_deer 2019-06-25 09:58:55	G343-Red_deer-5
1891	full	G343	Red_deer	2019-06-26 07:40:29	NA	NA	G343 Red_deer 2019-06-26 07:40:29	G343-Red_deer-6
1892	full	G344	Red_deer	2018-05-30 20:51:14	NA	1	G344 Red_deer 2018-05-30 20:51:14	G344-Red_deer-1
1893	full	G344	Red_deer	2018-07-03 21:47:11	NA	0	G344 Red_deer 2018-07-03 21:47:11	G344-Red_deer-2
1894	full	G344	Red_deer	2018-07-04 02:52:26	NA	1	G344 Red_deer 2018-07-04 02:52:26	G344-Red_deer-3
1895	full	G344	Red_deer	2018-07-04 02:52:34	8	1	G344 Red_deer 2018-07-04 02:52:34	G344-Red_deer-3
1896	full	G344	Red_deer	2018-07-04 02:52:43	9	1	G344 Red_deer 2018-07-04 02:52:43	G344-Red_deer-3
1897	full	G344	Red_deer	2018-08-29 03:12:22	NA	2	G344 Red_deer 2018-08-29 03:12:22	G344-Red_deer-4
1898	full	G344	Red_deer	2018-08-29 03:12:31	9	2	G344 Red_deer 2018-08-29 03:12:31	G344-Red_deer-4
1899	full	G344	Red_deer	2018-08-29 03:12:40	9	2	G344 Red_deer 2018-08-29 03:12:40	G344-Red_deer-4
1900	full	G344	Red_deer	2018-10-08 23:42:50	NA	2	G344 Red_deer 2018-10-08 23:42:50	G344-Red_deer-5
1901	full	G344	Red_deer	2018-10-08 23:43:08	18	2	G344 Red_deer 2018-10-08 23:43:08	G344-Red_deer-5
1902	full	G344	Red_deer	2018-10-08 23:43:17	9	2	G344 Red_deer 2018-10-08 23:43:17	G344-Red_deer-5
1903	full	G344	Red_deer	2018-10-08 23:43:26	9	2	G344 Red_deer 2018-10-08 23:43:26	G344-Red_deer-5
1904	full	G344	Red_deer	2018-10-08 23:43:43	17	2	G344 Red_deer 2018-10-08 23:43:43	G344-Red_deer-5
1905	full	G344	Red_deer	2018-10-20 08:39:38	NA	0	G344 Red_deer 2018-10-20 08:39:38	G344-Red_deer-6
1906	full	G344	Red_deer	2018-11-11 07:26:05	NA	1	G344 Red_deer 2018-11-11 07:26:05	G344-Red_deer-7
1907	full	G345	Red_deer	2018-05-29 00:52:44	NA	4	G345 Red_deer 2018-05-29 00:52:44	G345-Red_deer-1
1908	full	G345	Red_deer	2018-05-29 00:52:54	10	4	G345 Red_deer 2018-05-29 00:52:54	G345-Red_deer-1
1909	full	G345	Red_deer	2018-05-29 00:53:24	30	4	G345 Red_deer 2018-05-29 00:53:24	G345-Red_deer-1
1910	full	G345	Red_deer	2018-05-29 00:53:43	19	4	G345 Red_deer 2018-05-29 00:53:43	G345-Red_deer-1
1911	full	G345	Red_deer	2018-05-29 00:53:55	12	4	G345 Red_deer 2018-05-29 00:53:55	G345-Red_deer-1
1912	full	G345	Red_deer	2018-05-29 00:54:13	18	4	G345 Red_deer 2018-05-29 00:54:13	G345-Red_deer-1
1913	full	G345	Red_deer	2018-05-29 00:55:12	59	4	G345 Red_deer 2018-05-29 00:55:12	G345-Red_deer-1
1914	full	G345	Red_deer	2018-05-29 00:55:22	10	4	G345 Red_deer 2018-05-29 00:55:22	G345-Red_deer-1
1915	full	G345	Red_deer	2018-05-29 00:56:06	44	4	G345 Red_deer 2018-05-29 00:56:06	G345-Red_deer-1
1916	full	G345	Red_deer	2018-06-03 05:39:54	NA	3	G345 Red_deer 2018-06-03 05:39:54	G345-Red_deer-2
1917	full	G345	Red_deer	2018-06-03 05:40:05	11	3	G345 Red_deer 2018-06-03 05:40:05	G345-Red_deer-2
1918	full	G345	Red_deer	2018-06-03 05:40:15	10	3	G345 Red_deer 2018-06-03 05:40:15	G345-Red_deer-2
1919	full	G345	Red_deer	2018-06-12 03:49:54	NA	0	G345 Red_deer 2018-06-12 03:49:54	G345-Red_deer-3
1920	full	G345	Red_deer	2018-06-15 04:46:49	NA	0	G345 Red_deer 2018-06-15 04:46:49	G345-Red_deer-4
1921	full	G345	Red_deer	2018-06-20 03:39:20	NA	0	G345 Red_deer 2018-06-20 03:39:20	G345-Red_deer-5
1922	full	G345	Red_deer	2018-06-20 03:39:38	18	0	G345 Red_deer 2018-06-20 03:39:38	G345-Red_deer-5
1923	full	G345	Red_deer	2018-07-01 02:38:45	NA	0	G345 Red_deer 2018-07-01 02:38:45	G345-Red_deer-6
1924	full	G345	Red_deer	2018-07-01 02:39:21	36	0	G345 Red_deer 2018-07-01 02:39:21	G345-Red_deer-6
1925	full	G345	Red_deer	2018-07-02 03:41:04	NA	0	G345 Red_deer 2018-07-02 03:41:04	G345-Red_deer-7
1926	full	G345	Red_deer	2018-07-02 03:41:13	9	0	G345 Red_deer 2018-07-02 03:41:13	G345-Red_deer-7
1927	full	G345	Red_deer	2018-07-02 03:41:37	24	0	G345 Red_deer 2018-07-02 03:41:37	G345-Red_deer-7
1928	full	G345	Red_deer	2018-07-02 03:42:11	34	0	G345 Red_deer 2018-07-02 03:42:11	G345-Red_deer-7
1929	full	G345	Red_deer	2018-07-02 03:42:20	9	0	G345 Red_deer 2018-07-02 03:42:20	G345-Red_deer-7
1930	full	G345	Red_deer	2018-07-02 03:42:29	9	0	G345 Red_deer 2018-07-02 03:42:29	G345-Red_deer-7
1931	full	G345	Red_deer	2018-07-04 20:42:44	NA	1	G345 Red_deer 2018-07-04 20:42:44	G345-Red_deer-8
1932	full	G345	Red_deer	2018-07-04 20:42:54	10	1	G345 Red_deer 2018-07-04 20:42:54	G345-Red_deer-8
1933	full	G345	Red_deer	2018-07-04 20:43:41	47	1	G345 Red_deer 2018-07-04 20:43:41	G345-Red_deer-8
1934	full	G345	Red_deer	2018-07-04 20:43:52	11	1	G345 Red_deer 2018-07-04 20:43:52	G345-Red_deer-8
1935	full	G345	Red_deer	2018-07-04 20:44:53	61	1	G345 Red_deer 2018-07-04 20:44:53	G345-Red_deer-8
1936	full	G345	Red_deer	2018-07-04 20:46:00	67	1	G345 Red_deer 2018-07-04 20:46:00	G345-Red_deer-8
1937	full	G345	Red_deer	2018-07-04 20:47:48	108	1	G345 Red_deer 2018-07-04 20:47:48	G345-Red_deer-8
1938	full	G345	Red_deer	2018-07-04 22:30:29	NA	0	G345 Red_deer 2018-07-04 22:30:29	G345-Red_deer-9
1939	full	G345	Red_deer	2018-07-04 22:30:56	27	0	G345 Red_deer 2018-07-04 22:30:56	G345-Red_deer-9
1940	full	G345	Red_deer	2018-07-04 22:32:45	109	0	G345 Red_deer 2018-07-04 22:32:45	G345-Red_deer-9
1941	full	G345	Red_deer	2018-07-04 22:33:17	32	0	G345 Red_deer 2018-07-04 22:33:17	G345-Red_deer-9
1942	full	G345	Red_deer	2018-08-13 05:02:55	NA	0	G345 Red_deer 2018-08-13 05:02:55	G345-Red_deer-10
1943	full	G345	Red_deer	2018-09-14 01:18:46	NA	1	G345 Red_deer 2018-09-14 01:18:46	G345-Red_deer-11
1944	full	G345	Red_deer	2018-09-30 18:40:01	NA	1	G345 Red_deer 2018-09-30 18:40:01	G345-Red_deer-12
1945	full	G345	Red_deer	2018-09-30 18:44:20	259	1	G345 Red_deer 2018-09-30 18:44:20	G345-Red_deer-12
1946	full	G345	Red_deer	2018-09-30 18:45:58	98	1	G345 Red_deer 2018-09-30 18:45:58	G345-Red_deer-12
1947	full	G345	Red_deer	2018-09-30 18:49:29	211	1	G345 Red_deer 2018-09-30 18:49:29	G345-Red_deer-12
1948	full	G345	Red_deer	2018-09-30 18:49:37	8	1	G345 Red_deer 2018-09-30 18:49:37	G345-Red_deer-12
1949	full	G345	Red_deer	2018-09-30 18:49:46	9	1	G345 Red_deer 2018-09-30 18:49:46	G345-Red_deer-12
1950	full	G345	Red_deer	2018-09-30 18:52:22	156	1	G345 Red_deer 2018-09-30 18:52:22	G345-Red_deer-12
1951	full	G345	Red_deer	2018-09-30 18:53:00	38	1	G345 Red_deer 2018-09-30 18:53:00	G345-Red_deer-12
1952	full	G345	Red_deer	2018-09-30 18:53:08	8	1	G345 Red_deer 2018-09-30 18:53:08	G345-Red_deer-12
1953	full	G345	Red_deer	2018-09-30 18:53:36	28	1	G345 Red_deer 2018-09-30 18:53:36	G345-Red_deer-12
1954	full	G345	Red_deer	2018-09-30 18:53:52	16	1	G345 Red_deer 2018-09-30 18:53:52	G345-Red_deer-12
1955	full	G345	Red_deer	2018-10-08 01:21:59	NA	0	G345 Red_deer 2018-10-08 01:21:59	G345-Red_deer-13
1956	full	G345	Red_deer	2018-10-09 08:05:52	NA	1	G345 Red_deer 2018-10-09 08:05:52	G345-Red_deer-14
1957	full	G345	Red_deer	2018-10-09 08:06:00	8	1	G345 Red_deer 2018-10-09 08:06:00	G345-Red_deer-14
1958	full	G345	Red_deer	2018-10-09 08:06:12	12	1	G345 Red_deer 2018-10-09 08:06:12	G345-Red_deer-14
1959	full	G345	Red_deer	2018-10-30 04:57:10	NA	0	G345 Red_deer 2018-10-30 04:57:10	G345-Red_deer-15
1960	full	G345	Red_deer	2018-10-30 04:59:04	114	0	G345 Red_deer 2018-10-30 04:59:04	G345-Red_deer-15
1961	full	G345	Red_deer	2018-11-14 17:17:57	NA	0	G345 Red_deer 2018-11-14 17:17:57	G345-Red_deer-16
1962	full	G345	Red_deer	2018-11-14 17:18:21	24	0	G345 Red_deer 2018-11-14 17:18:21	G345-Red_deer-16
1963	full	G345	Red_deer	2019-04-19 01:58:47	NA	0	G345 Red_deer 2019-04-19 01:58:47	G345-Red_deer-17
1964	full	G345	Red_deer	2019-05-03 20:07:32	NA	0	G345 Red_deer 2019-05-03 20:07:32	G345-Red_deer-18
1965	full	G345	Red_deer	2019-05-03 20:07:40	8	0	G345 Red_deer 2019-05-03 20:07:40	G345-Red_deer-18
1966	full	G345	Red_deer	2019-05-03 20:08:04	24	0	G345 Red_deer 2019-05-03 20:08:04	G345-Red_deer-18
1967	full	G345	Red_deer	2019-05-07 04:16:12	NA	0	G345 Red_deer 2019-05-07 04:16:12	G345-Red_deer-19
1968	full	G345	Red_deer	2019-05-10 19:15:15	NA	0	G345 Red_deer 2019-05-10 19:15:15	G345-Red_deer-20
1969	full	G345	Red_deer	2019-05-10 19:15:23	8	0	G345 Red_deer 2019-05-10 19:15:23	G345-Red_deer-20
1970	full	G345	Red_deer	2019-05-25 19:06:16	NA	0	G345 Red_deer 2019-05-25 19:06:16	G345-Red_deer-21
1971	full	G345	Red_deer	2019-06-08 19:37:02	NA	0	G345 Red_deer 2019-06-08 19:37:02	G345-Red_deer-22
1972	full	G345	Red_deer	2019-06-11 20:13:12	NA	0	G345 Red_deer 2019-06-11 20:13:12	G345-Red_deer-23
1973	full	G345	Red_deer	2019-06-11 20:13:46	34	0	G345 Red_deer 2019-06-11 20:13:46	G345-Red_deer-23
1974	full	G345	Red_deer	2019-06-11 20:13:57	11	0	G345 Red_deer 2019-06-11 20:13:57	G345-Red_deer-23
1975	full	G345	Red_deer	2019-06-12 02:04:42	NA	0	G345 Red_deer 2019-06-12 02:04:42	G345-Red_deer-24
1976	full	G345	Red_deer	2019-06-12 02:04:50	8	0	G345 Red_deer 2019-06-12 02:04:50	G345-Red_deer-24
1977	full	G345	Red_deer	2019-06-17 09:09:54	NA	0	G345 Red_deer 2019-06-17 09:09:54	G345-Red_deer-25
1978	full	G345	Red_deer	2019-06-17 09:10:11	17	0	G345 Red_deer 2019-06-17 09:10:11	G345-Red_deer-25
1979	full	G345	Red_deer	2019-06-17 09:10:23	12	0	G345 Red_deer 2019-06-17 09:10:23	G345-Red_deer-25
1980	full	G345	Red_deer	2019-06-17 09:10:30	7	0	G345 Red_deer 2019-06-17 09:10:30	G345-Red_deer-25
1981	full	G345	Red_deer	2019-06-18 23:47:07	NA	4	G345 Red_deer 2019-06-18 23:47:07	G345-Red_deer-26
1982	full	G345	Red_deer	2019-06-18 23:49:42	155	4	G345 Red_deer 2019-06-18 23:49:42	G345-Red_deer-26
1983	full	G345	Red_deer	2019-06-18 23:49:51	9	4	G345 Red_deer 2019-06-18 23:49:51	G345-Red_deer-26
1984	full	G345	Red_deer	2019-06-18 23:50:00	9	4	G345 Red_deer 2019-06-18 23:50:00	G345-Red_deer-26
1985	full	G345	Red_deer	2019-06-18 23:51:54	114	4	G345 Red_deer 2019-06-18 23:51:54	G345-Red_deer-26
1986	full	G345	Red_deer	2019-07-04 08:27:48	NA	1	G345 Red_deer 2019-07-04 08:27:48	G345-Red_deer-27
1987	full	G345	Red_deer	2019-07-07 00:36:52	NA	0	G345 Red_deer 2019-07-07 00:36:52	G345-Red_deer-28
1988	full	G345	Red_deer	2019-07-07 00:37:01	9	0	G345 Red_deer 2019-07-07 00:37:01	G345-Red_deer-28
1989	full	G345	Red_deer	2019-07-07 00:37:26	25	0	G345 Red_deer 2019-07-07 00:37:26	G345-Red_deer-28
1990	full	G345	Red_deer	2019-07-10 19:00:40	NA	0	G345 Red_deer 2019-07-10 19:00:40	G345-Red_deer-29
1991	full	G345	Red_deer	2019-07-10 19:01:29	49	0	G345 Red_deer 2019-07-10 19:01:29	G345-Red_deer-29
1992	full	G347	Red_deer	2018-06-07 00:42:54	NA	3	G347 Red_deer 2018-06-07 00:42:54	G347-Red_deer-1
1993	full	G347	Red_deer	2018-06-07 00:43:10	16	3	G347 Red_deer 2018-06-07 00:43:10	G347-Red_deer-1
1994	full	G347	Red_deer	2018-06-07 00:43:31	21	3	G347 Red_deer 2018-06-07 00:43:31	G347-Red_deer-1
1995	full	G347	Red_deer	2018-06-07 00:43:41	10	3	G347 Red_deer 2018-06-07 00:43:41	G347-Red_deer-1
1996	full	G347	Red_deer	2018-06-07 00:43:52	11	3	G347 Red_deer 2018-06-07 00:43:52	G347-Red_deer-1
1997	full	G347	Red_deer	2018-06-07 00:44:03	11	3	G347 Red_deer 2018-06-07 00:44:03	G347-Red_deer-1
1998	full	G347	Red_deer	2018-06-07 00:44:19	16	3	G347 Red_deer 2018-06-07 00:44:19	G347-Red_deer-1
1999	full	G347	Red_deer	2018-06-07 00:44:29	10	3	G347 Red_deer 2018-06-07 00:44:29	G347-Red_deer-1
[truncated: 12,116 more rows]
