# Supplementary material for: Estimating effective survey duration in camera trap distance sampling surveys
Source: Ecol Evol. 2023 Oct 13;13(10):e10599. doi: 10.1002/ece3.10599 (PMC10571013; doi:10.1002/ece3.10599)
Supplement: Supplementary file 2 — Data S1 [file ECE3-13-e10599-s001.zip › Camera_trap_test_overview.xlsx]

## Sheet: Camera_trap_test_overview
Camera	Min_interval [sec]	Median_interval [sec]	Mean_interval [sec]	n	weighted_av
1	15	15	15.375	8	123
2	3	4	5.80952	21	122
3	5	6	7.75	16	124
4	6	6.5	7.6875	16	123
5	6	6	6.3	20	126
6	6	6	6.68421	19	127
7	6	9.5	11.4167	12	137
8	7	14.5	18.25	4	73
9	6	57	43.6667	3	131
10	6	7	6.83333	18	123
Mean [sec]	6.6	13.15	12.9773		8.82482
Median [sec]	6	6.5	7.6875
