# Supplementary material for: Estimating effective survey duration in camera trap distance sampling surveys
Source: Ecol Evol. 2023 Oct 13;13(10):e10599. doi: 10.1002/ece3.10599 (PMC10571013; doi:10.1002/ece3.10599)
Supplement: Supplementary file 2 — Data S1 [file ECE3-13-e10599-s001.zip › Metropolis_Hastings_code_06_12_2022.r]

# MH (single-update random walk) for estimating combined mean camera recovery time and mean retrigger time (mean time interval between triggers) 
# 3 species assumed: red deer, roe deer, wild boar

CTMH <- function(nt,dat,n,species,T) {

#Purpose: Performs Metropolis sampling 
#Inputs:
# nt - number of iterations
#Outputs:
# matrix (nt x 5) of sample values
  
  # Read in the priors in the form of mean and sd for an assumed log-normal distribution:
  # Note that a choice of 1.0 for the lognormal variance makes the priors essentially uninformative)

  # For alpha:
  alphaprior <- c(log(25),0.5)

  # For lambda:
  lambdaprior <- c(log(2.5),0.5)

  # For mu:
  mu1prior <- c(log(0.4),0.5)
  mu2prior <- c(log(0.4),0.5)
  mu3prior <- c(log(0.4),0.5)

  # Parameters for MH updates (Uniform random walk) for alpha, lambda and mu:
  delta <- c(1.0,0.2,0.05,0.05,0.05)
  
  # Set initial parameter values:
  alpha <- 20
  lambda <- 2.0
  mu1 <- 0.5
  mu2 <- 0.5
  mu3 <- 0.5
  
  # Put these into vector of parameters
  param <- c(alpha,lambda,mu1,mu2,mu3)
  
  # Define matrix for storing simulated values (rows = iterations; columns = parameter)
  output <- matrix(0,nt,5)
  
  # Output the time to the screen at beginning of simulations
  cat("Start time", format(Sys.time(),"%X"), "\n")
  
  # Iterations:
  for (j in 1:nt) {

    # Call the updating function to perform MH steps
    param <- MHstep(param,n,dat,species,alphaprior,lambdaprior,mu1prior,mu2prior,mu3prior,delta)

    # Store parameter values in "output"
    output[j, ] <- param
  }
  
  # Output the time to the screen at end of simulations
  cat("Finish time", format(Sys.time(),"%X"), "\n")
  
  # Output the set of parameter values at each iteration stored in "output"
  return(output)
}

#Support functions
##################

likhoodfn <- function(param,n,dat,species,T) {

#Purpose: Function to calculate the log-likelihood evaluated at given parameter values

  loglikhood <- n*(param[1]*log(param[2]) - log(gamma(param[1])-incgam(param[2]*T,param[1])))

  loglikhood <- loglikhood + length(dat[species==1])*log(param[3])
  loglikhood <- loglikhood + length(dat[species==2])*log(param[4])
  loglikhood <- loglikhood + length(dat[species==3])*log(param[5])
 
  # Cycle through each individual and time and evaluate the log of the pdf of the
  # given Normal distribution (alpha = param[1]; lambda = param[2]; mu1 = param[3]; mu2 = param[4]; mu3 = param[5])
  
  for (k in 1:n) {

    pno <- species[k]+2

    integrand <- function(s) {exp((param[1]-1)*log(s) - (param[2]-param[pno])*s - log(1-exp(-param[pno]*(T-s))))}
 
    result <- integrate(integrand,0,dat[k])

    loglikhood <- loglikhood - param[pno]*dat[k] + log(result$value)

  }
  
  # Output the log likelihood evaluated at given parameter values
  return(loglikhood)

}


priorfn <- function(param,alphaprior,lambdaprior,mu1prior,mu2prior,mu3prior) {

#Purpose: Function to evaluate the log-prior at given parameter values

  # For alpha
  prior <- dlnorm(param[1],alphaprior[1],alphaprior[2],log=TRUE)

  # For lambda
  prior <- prior + dlnorm(param[2],lambdaprior[1],lambdaprior[2],log=TRUE)

  # For mu 
  prior <- prior + dlnorm(param[3],mu1prior[1],mu1prior[2],log=TRUE)
  prior <- prior + dlnorm(param[4],mu2prior[1],mu2prior[2],log=TRUE)
  prior <- prior + dlnorm(param[5],mu3prior[1],mu3prior[2],log=TRUE)
    
  # Output the log-prior
  return(prior)
}


MHstep <- function(param,n,dat,species,alphaprior,lambdaprior,mu1prior,mu2prior,mu3prior,delta){

#Purpose: MH step (using single-update random walk) for each parameter

  # Cycle through each parameter in turn:
  for (j in 1:length(param)) {
  
    newparam <- param
    
    # Propose new parameter value - using Uniform proposal distribution
    u <- runif(1,-delta[j],delta[j])
    newparam[j] <- param[j] + u
     
    # Evaluate the log-likelihood at current and proposed parameter values
    loglik <- likhoodfn(param,n,dat,species,T)
    newloglik <- likhoodfn(newparam,n,dat,species,T)
      
    # Evaluate the log-prior at current and proposed parameter values
    logprior <- priorfn(param,alphaprior,lambdaprior,mu1prior,mu2prior,mu3prior)
    newlogprior <- priorfn(newparam,alphaprior,lambdaprior,mu1prior,mu2prior,mu3prior)
      
    # Evaluate the log proposal density for proposed and current parameters
    logprop1 <- log(dunif(newparam[j],param[j]-delta[j],param[j]+delta[j]))
    logprop2 <- log(dunif(param[j],newparam[j]-delta[j],newparam[j]+delta[j]))
      
    # Calculate the acceptance probability:
    num <- newloglik + newlogprior + logprop2
    den <- loglik + logprior + logprop1
    acc <- exp(num-den)
      
    # Perform accept/reject step:
    # Simulate random deviate from U[0,1] distribution
    v <- runif(1,0,1)
    # If v <= acc then we accept the proposed parameter value
    if (v <= acc) {
      # Update the parameter value
      param <- newparam
    }
  }
  
  # Output the set of updated parameter values:   
  return(param)

}

#Driver code
############

#If not previously installed, install package pracma
#install.packages("pracma")
library(pracma)

#Change to working directory, or set working directory here
#setwd("")

red_deer <- read.csv("Red_deer_raw_interval_table.csv")

roe_deer <- read.csv("Roe_deer_raw_interval_table.csv")

wild_boar <- read.csv("Wild_boar_raw_interval_table.csv")

#Set truncation time T
T <- 15.5

red_deer$interval <- ifelse(is.na(red_deer$interval),999999,red_deer$interval)
roe_deer$interval <- ifelse(is.na(roe_deer$interval),999999,roe_deer$interval)
wild_boar$interval <- ifelse(is.na(wild_boar$interval),999999,wild_boar$interval)

#t_xxx are the time intervals less than the truncation time T for species xxx
t_red <- red_deer$interval[red_deer$interval<T]
t_roe <- roe_deer$interval[roe_deer$interval<T]
t_boar <- wild_boar$interval[wild_boar$interval<T]

#n_xxx is the number of intervals less than T for species xxx
n_red <- length(t_red)
n_roe <- length(t_roe)
n_boar <- length(t_boar)

#concatenate the 3 time interval vectors
t <- c(t_red,t_roe,t_boar)
species <- c(rep(1,n_red),rep(2,n_roe),rep(3,n_boar))
n <- length(t)

#nsamp is number of MCMC iterations
nsamp<-10000

samples<-CTMH(nsamp,t,n,species,T)

#trace plots for the parameters
par(mfrow=c(3,2))
plot(1:(nsamp),samples[,1],type="l",xlab="t",ylab="alpha")
plot(1:(nsamp),samples[,2],type="l",xlab="t",ylab="lambda")
plot(1:(nsamp),samples[,3],type="l",xlab="t",ylab="mu_red")
plot(1:(nsamp),samples[,4],type="l",xlab="t",ylab="mu_roe")
plot(1:(nsamp),samples[,5],type="l",xlab="t",ylab="mu_boar")
par(mfrow=c(1,1))

#Set value for burn in, and truncate those values

burnin <- 4000

samples2 <- matrix(0,nsamp-burnin,5)

for (i in 1:nsamp-burnin) {
  for (j in 1:5) {
    samples2[i,j] <- samples[i+burnin,j] }}

parmeans <- apply(samples2,2,mean)
parsds <- apply(samples2,2,sd)


parmeans
parsds

# The following code estimates the untruncated mean camera recovery time
# for each replicate (not including burn-in)

nrep <- length(samples2[,1])
exp_recovery_times <- vector(length=nrep)
exp_recovery_times <- samples2[,1]/samples2[,2]
mean_recovery_time <- mean(exp_recovery_times)
se_recovery_time <- sd(exp_recovery_times)

#print mean and se of camera recovery time

mean_recovery_time
se_recovery_time

# Now add in mean re-trigger species-specific times (untruncated)

exp_retrigger_times_red_deer <- 1/samples2[,3]
exp_retrigger_times_roe_deer <- 1/samples2[,4]
exp_retrigger_times_wild_boar <- 1/samples2[,5]

mean_retrigger_time_red_deer <- mean(exp_retrigger_times_red_deer)
mean_retrigger_time_roe_deer <- mean(exp_retrigger_times_roe_deer)
mean_retrigger_time_wild_boar <- mean(exp_retrigger_times_wild_boar)
se_retrigger_time_red_deer <- sd(exp_retrigger_times_red_deer)
se_retrigger_time_roe_deer <- sd(exp_retrigger_times_roe_deer)
se_retrigger_time_wild_boar <- sd(exp_retrigger_times_wild_boar)

#print mean and se of retrigger times for each species

mean_retrigger_time_red_deer 
mean_retrigger_time_roe_deer 
mean_retrigger_time_wild_boar 
se_retrigger_time_red_deer
se_retrigger_time_roe_deer 
se_retrigger_time_wild_boar

mean_interval_red_deer <- mean_recovery_time + mean_retrigger_time_red_deer
mean_interval_roe_deer <- mean_recovery_time + mean_retrigger_time_roe_deer
mean_interval_wild_boar <- mean_recovery_time + mean_retrigger_time_wild_boar

#print mean of recovery+retrigger time for each species

mean_interval_red_deer
mean_interval_roe_deer
mean_interval_wild_boar

se_interval_red_deer <- sd(exp_recovery_times + exp_retrigger_times_red_deer)
se_interval_roe_deer <- sd(exp_recovery_times + exp_retrigger_times_roe_deer)
se_interval_wild_boar <- sd(exp_recovery_times + exp_retrigger_times_wild_boar)

#print se of recovery+retrigger time for each species

se_interval_red_deer
se_interval_roe_deer
se_interval_wild_boar

exp_times_red_deer <- sort(exp_recovery_times + exp_retrigger_times_red_deer)
exp_times_roe_deer <- sort(exp_recovery_times + exp_retrigger_times_roe_deer)
exp_times_wild_boar <- sort(exp_recovery_times + exp_retrigger_times_wild_boar)

#output confidence limits

alpha <- 0.025
lo <- round(nrep*alpha)
hi <- round(nrep*(1-alpha))
exp_times_red_deer[lo]
exp_times_red_deer[hi]
exp_times_roe_deer[lo]
exp_times_roe_deer[hi]
exp_times_wild_boar[lo]
exp_times_wild_boar[hi]

#output correlations among parameters

cor(samples2[,1],samples2[,2])
cor(samples2[,1],samples2[,3])
cor(samples2[,1],samples2[,4])
cor(samples2[,1],samples2[,5])
cor(samples2[,2],samples2[,3])
cor(samples2[,2],samples2[,4])
cor(samples2[,2],samples2[,5])
cor(samples2[,3],samples2[,4])
cor(samples2[,3],samples2[,5])
cor(samples2[,4],samples2[,5])
